# Supplementary material for: Intra-Varietal Variability for Abiotic Stress Tolerance Traits in the Grapevine Variety Arinto
Source: Plants (Basel). 2025 Aug 10;14(16):2480. doi: 10.3390/plants14162480 (PMC12389634; doi:10.3390/plants14162480)
Supplement: Supplementary file 1 [file plants-14-02480-s001.zip]

Archive with 2 entries (2 files):
- SuplementalFigures.pdf
- SupplemmentalTablesVF.xlsx
