# Supplementary material for: Intra-Varietal Variability for Abiotic Stress Tolerance Traits in the Grapevine Variety Arinto
Source: Plants (Basel). 2025 Aug 10;14(16):2480. doi: 10.3390/plants14162480 (PMC12389634; doi:10.3390/plants14162480)
Supplement: Supplementary file 1 [file plants-14-02480-s001.zip › SupplemmentalTablesVF.xlsx]

## Sheet: S1. EBLUPS
TABLE S1 | Empirical Best Linear Unbiased Predictors (EBLUPS) of Genotypic Effects for Surface Leaf Temperature (SLT, ºC), SPAD, PRI and NDVI indexes, Yield (Kg / plant), and berry traits (ºBrix, pH, Total acidity, and weight) for the three years (2014, 2015, 2016) (obtained with the fitting of the multivariate linear mixed model).
SLT (Surface Leaf Temperature)					SPAD index					PRI (Photochemical Reflectance Index)					NDVI (Normalized Difference Vegetation Index)					Yield (kg / plant)					Berry Total Acidity					pH					ºBrix					Berry weight
clone	2019	2020	2021		clone	2019	2020	2021		clone	2019	2020	2021		clone	2019	2020	2021		clone	2019	2020	2021		clone	2019	2020	2021		clone	2019	2020	2021		clone	2019	2020	2021		clone	2019	2020	2021
AR001	0.434597	-1.51408	-0.0831752		AR001	-0.166485	-0.394555	-0.0732759		AR001	0.00106067	-1.74745e-05	-4.38323e-05		AR001	-0.0019933	0.000190527	0.00083011		AR001	0.461826	0.756209	-0.581629		AR001	0.284748	-0.226185	-0.0585837		AR001	-0.0144325	-0.00052862	0.0291748		AR001	-0.0264744	0.0563564	0.563013		AR001	0.0344072	-0.0426375	-0.00168947
AR002	-0.0199017	0.638858	0.0487864		AR002	0.462751	1.0657	0.734793		AR002	0.00234397	0.000408495	0.00790648		AR002	0.00180507	-0.000506744	-0.000518138		AR002	0.595494	0.198928	1.51238		AR002	-0.448622	0.0102585	0.322613		AR002	-0.0146505	-0.0474274	-0.0479076		AR002	0.42123	-0.497097	-0.0792327		AR002	-0.0433507	-0.0181037	-0.0307663
AR003	-0.877322	-0.0635281	0.414729		AR003	0.849768	0.529091	0.567338		AR003	0.00313138	0.000484487	0.00632052		AR003	0.00360224	0.00187048	-0.00165283		AR003	1.042	0.729872	1.56813		AR003	0.0278912	-0.246021	-0.038879		AR003	-0.0628861	0.0178916	-0.0487988		AR003	-0.635842	1.2044	-0.481235		AR003	-0.0673658	0.0761822	0.00991471
AR004	-0.863205	-0.124072	-0.687482		AR004	0.160409	0.827324	0.406586		AR004	-0.00268998	-7.93758e-05	0.00502723		AR004	-0.00752061	0.002441	-0.00194182		AR004	0.387696	0.38725	0.996788		AR004	-0.102744	-0.123653	-0.129414		AR004	-0.0457975	0.0113339	-0.000690598		AR004	-0.587294	-0.0659862	-0.459371		AR004	-0.0612448	-0.00220026	0.0318403
AR005	0.664925	0.725877	-0.214616		AR005	0.875835	-0.640922	0.52417		AR005	0.000967981	4.94058e-05	0.00213585		AR005	0.00497486	0.00171889	-0.00791205		AR005	0.65105	-0.393374	0.0965237		AR005	-0.0855675	0.0619219	0.0124437		AR005	-0.00140843	0.01326	0.037251		AR005	-0.299657	0.526458	0.00583072		AR005	0.0442934	0.0749968	0.0719052
AR006	-0.992091	-0.0634719	-0.390875		AR006	0.192864	-1.04924	-0.118757		AR006	-0.0014965	-0.000190228	0.00125951		AR006	0.00291887	0.00199316	0.00312686		AR006	-0.313223	-0.568274	0.407605		AR006	2.0095	0.577511	0.563422		AR006	-0.0679619	-0.027101	-0.0725689		AR006	-1.48275	-1.69487	-0.715473		AR006	0.00737769	0.153504	-0.0295265
AR007	-0.361085	0.14385	0.482864		AR007	-1.89348	-3.79576	-1.38469		AR007	-0.000510979	-0.00142946	-0.0130097		AR007	-0.00772978	-0.00297795	-0.0036251		AR007	-0.822015	-1.41104	-1.98266		AR007	0.603559	0.361889	0.233582		AR007	-0.0622796	-0.0109952	-0.0246773		AR007	-0.435156	-0.378417	-0.0723229		AR007	0.0106082	0.0939895	0.0175597
AR008	0.218035	0.875965	-0.0409507		AR008	-0.165599	-0.947865	0.16452		AR008	0.00108973	-0.000435688	0.00211547		AR008	0.00380793	0.00134437	0.00212114		AR008	0.116681	-0.18443	0.4626		AR008	0.376802	0.318998	0.32491		AR008	-0.0487585	0.00808062	-0.0232874		AR008	-0.258002	-1.66511	0.230572		AR008	0.0109956	0.0125016	0.0280884
AR009	1.74689	1.50543	1.56239		AR009	-3.28442	-3.95828	-0.828193		AR009	-0.012303	-0.00133506	-0.0105017		AR009	-0.0302265	-0.00197199	0.000591992		AR009	-2.06809	-1.84861	-3.31469		AR009	2.73633	1.54273	0.906636		AR009	-0.158462	-0.101831	-0.0430508		AR009	-2.28645	-2.62034	-0.82833		AR009	-0.053558	-0.0694837	-0.104352
AR010	0.905854	0.450737	-0.0998355		AR010	-1.54661	-0.945283	-0.305885		AR010	-0.00296808	-0.00043874	-0.00258238		AR010	-0.00630169	0.00102256	-0.00192607		AR010	-0.389855	-0.288227	-1.23666		AR010	0.757257	0.20598	0.521376		AR010	-0.147704	-0.0860335	-0.00905481		AR010	-1.42581	-1.4783	0.0298367		AR010	-0.0282506	-0.0846054	-0.0572147
AR011	-0.600114	0.737346	-0.191595		AR011	-0.227751	-1.32589	-0.417172		AR011	-0.00257483	-0.000556571	0.00402552		AR011	-0.00625072	-0.00280953	0.000626561		AR011	-1.26581	-0.307717	-1.54022		AR011	0.0125946	0.307008	0.12035		AR011	-0.082481	-0.0540725	-0.00889992		AR011	-0.576041	-1.68405	-0.265432		AR011	0.0263165	-0.00172311	0.0361554
AR012	0.786361	-0.296928	0.305531		AR012	-2.0489	-2.52904	-1.71597		AR012	-0.00552168	-0.00149141	-0.0146712		AR012	-0.0130633	-0.00103398	-0.00431785		AR012	-1.43783	-1.33014	-2.13268		AR012	0.52271	0.738584	0.120509		AR012	-0.0134522	0.00775305	0.0126302		AR012	-1.29084	-2.71712	-1.01409		AR012	0.113483	0.00734105	0.0205435
AR013	1.00068	0.369211	0.534757		AR013	-3.18408	-2.18529	-0.954192		AR013	-0.00604011	-0.000729177	-0.00550344		AR013	-0.0210791	-0.00258786	-0.00269826		AR013	-1.38204	-1.36184	-0.887156		AR013	0.269846	-0.151296	0.0992886		AR013	-0.0274827	0.105951	0.0322665		AR013	-1.23531	-0.781235	-0.106647		AR013	0.0398105	0.0834712	-0.0198565
AR014	-1.48445	-0.392031	-0.596476		AR014	0.508455	-0.206454	-0.367988		AR014	-0.0012593	0.000506828	0.00152239		AR014	0.00254876	0.00325107	-0.00324823		AR014	0.646584	0.521353	0.516956		AR014	0.403008	-0.12932	0.604757		AR014	-0.0272637	0.0370048	-0.0171776		AR014	0.124681	-0.728549	-0.296623		AR014	0.0802216	0.128996	0.0141726
AR015	0.447932	0.0663408	0.441872		AR015	0.419702	0.929692	0.0570546		AR015	0.00240691	-0.000118742	0.00447935		AR015	0.00255425	0.000346769	0.0031928		AR015	0.38	1.35991	1.06682		AR015	-0.0958178	-0.052709	-0.142318		AR015	-0.0440649	0.0137774	0.000231766		AR015	-0.929763	0.38241	-0.175357		AR015	-0.074829	0.0476238	0.0293375
AR016	0.964288	0.981015	0.469408		AR016	-2.67929	-3.41496	-1.4293		AR016	-0.00808008	-0.00214429	-0.0103937		AR016	-0.0169202	-0.0017854	-0.00181631		AR016	-1.72051	-1.76915	-2.96848		AR016	0.450145	-0.0467553	0.20328		AR016	-0.0924515	-0.0108935	-0.0431909		AR016	-1.39644	-0.313537	-0.146933		AR016	-0.0854282	-0.0247919	-0.0589319
AR017	0.886253	-0.128336	-0.265778		AR017	-0.815165	-0.753626	-0.641258		AR017	0.000597226	-6.20416e-05	0.00143165		AR017	0.000874274	-0.00183869	0.00100381		AR017	0.723902	1.09757	0.595205		AR017	-0.295372	-0.0362581	-0.0921673		AR017	0.0291793	-0.0153509	0.0353828		AR017	-0.0584518	-0.880307	0.0844333		AR017	0.0377119	0.0332576	-0.00386018
AR018	-0.488335	0.222937	-0.0717743		AR018	1.14618	0.589811	0.274796		AR018	-0.000281747	0.000573483	0.00628807		AR018	-0.000382679	0.00165314	0.0190514		AR018	-0.563724	-0.151514	0.318015		AR018	-0.469072	-0.394621	-0.12728		AR018	0.0969627	0.0561517	0.0315261		AR018	0.997546	1.10727	0.399297		AR018	-0.0382238	-0.0714786	-0.0257952
AR019	2.06782	0.131094	0.0662882		AR019	0.73331	-0.292832	-0.69127		AR019	0.000404547	0.000151576	0.00707672		AR019	0.00497015	-0.00201972	0.000386157		AR019	-0.160651	-0.302867	-0.696756		AR019	-0.702862	-0.154972	-0.271055		AR019	0.042282	0.0217384	0.0821651		AR019	-0.306822	1.12132	0.118489		AR019	-0.00890316	-0.0925567	0.00713725
AR020	0.248113	-0.0923311	-0.276203		AR020	0.506759	0.686741	1.34355		AR020	0.000156141	0.000625713	0.00297446		AR020	0.00624327	0.000529143	-0.00618699		AR020	1.58872	0.411955	1.50733		AR020	-0.570164	-0.111481	0.0281028		AR020	-0.0669992	0.00505078	-0.110459		AR020	-0.812053	0.977027	0.130831		AR020	-0.0428218	0.0368515	-0.0653289
AR021	-1.22211	0.0263554	-0.517049		AR021	1.49778	0.367367	0.544106		AR021	0.00138151	0.000287805	0.0130728		AR021	0.00187799	-0.00179955	0.00432968		AR021	0.362521	-0.580761	0.0839464		AR021	0.381979	-0.316937	0.0249888		AR021	-0.101613	-0.0584835	-0.0569717		AR021	0.0807146	-0.0400435	0.178951		AR021	-0.018851	0.0425902	-0.0378837
AR022	-0.29667	-0.116085	-0.667764		AR022	1.28493	1.6638	1.17251		AR022	0.00313249	-1.06373e-05	-0.000993582		AR022	0.0023665	0.00239257	0.00307626		AR022	0.970572	0.450669	1.09718		AR022	-0.0840358	-0.18232	0.153932		AR022	-0.10194	0.00466234	-0.0757628		AR022	-0.987876	1.10484	-0.162241		AR022	-0.0256797	0.051385	-0.038959
AR023	-1.14373	-0.0119524	-0.320454		AR023	0.803047	0.542596	0.52779		AR023	0.00183707	-7.39306e-05	0.00509814		AR023	0.00227804	0.00103828	0.00194848		AR023	0.713211	0.253867	1.54861		AR023	-0.445297	0.186552	0.00890427		AR023	0.0270217	-0.0539261	-0.0580709		AR023	0.847523	-0.712649	-0.0299827		AR023	0.0287301	-0.0332931	-0.0414829
AR024	0.244554	0.312588	-0.160317		AR024	0.483556	1.45427	0.401689		AR024	-0.00201342	0.000959922	0.00382681		AR024	0.00511349	-0.000614109	0.00201317		AR024	0.101066	-0.0180304	0.112307		AR024	0.126356	0.103057	0.321118		AR024	-0.0278872	-0.0170892	-0.0411955		AR024	-0.958777	-0.419767	-0.0593565		AR024	0.0192408	0.0904401	0.0262108
AR025	0.273658	-0.482868	0.0535586		AR025	-0.459181	-0.338519	0.00255447		AR025	-0.00149737	3.72828e-05	-0.00591375		AR025	-0.00107447	0.000524309	-0.000516472		AR025	-0.748397	-0.639338	-0.875314		AR025	0.675932	0.217376	0.519602		AR025	-0.0726719	-0.05752	-0.0605016		AR025	-0.975424	-1.12877	-0.456688		AR025	0.00397259	0.0393702	0.0511512
AR026	-0.46379	0.644533	-0.0635386		AR026	-2.74154	-1.9373	-0.587375		AR026	-0.00382985	-0.00162024	-0.00418061		AR026	-0.0131702	-0.00678112	-0.00332953		AR026	0.943122	0.116879	0.243288		AR026	1.53422	0.422407	0.384422		AR026	-0.0878232	-0.0170433	0.00215591		AR026	-1.85428	-1.66518	0.029355		AR026	0.0794606	-0.068623	0.0595375
AR027	0.399303	1.31566	-0.224805		AR027	0.0831762	0.364301	-0.816035		AR027	-0.00124309	0.000202619	0.000604577		AR027	-0.00192328	0.000420068	-0.00184438		AR027	-0.08929	0.543075	-1.70047		AR027	0.850409	0.544553	-0.450962		AR027	-0.181517	-0.0937523	-0.061299		AR027	-1.86689	-1.87273	-0.257004		AR027	-0.044945	0.013319	-0.0710529
AR028	-0.474094	0.12184	0.274574		AR028	-0.999769	-0.470468	-0.365265		AR028	0.000845403	0.000503671	-0.00280779		AR028	0.00682955	0.000238088	-0.0031455		AR028	0.0641171	0.733124	0.754052		AR028	-0.745081	-0.329293	-0.23166		AR028	0.0388244	0.0555286	0.0427857		AR028	1.33487	0.996727	0.554327		AR028	0.0166187	0.012443	-0.00662046
AR029	0.810457	-0.679888	0.205039		AR029	-0.192759	0.27978	0.535625		AR029	-0.00378805	-0.000420642	0.0109286		AR029	-0.00522188	2.90286e-05	0.0035852		AR029	-0.623093	-0.188852	0.139312		AR029	0.506574	0.304154	0.214185		AR029	-0.0581886	-0.0273987	0.0171569		AR029	-1.26185	-2.17137	-0.160986		AR029	-0.0770272	-0.00891341	-0.0161426
AR030	-0.142957	0.585329	-0.609198		AR030	0.0649231	0.284284	0.275614		AR030	-0.00123366	-0.000471884	-0.0079561		AR030	-0.000289279	-0.00399456	-0.00191272		AR030	-0.995161	-0.529185	-1.2295		AR030	0.349899	0.44038	0.214972		AR030	-0.100463	-0.0782982	-0.00956154		AR030	-0.903118	-0.414437	-0.32395		AR030	0.032344	0.135668	0.00531551
AR031	-0.547524	-0.24366	0.739009		AR031	-0.00893445	0.892163	-0.937154		AR031	0.0011339	0.000150179	0.00703047		AR031	0.00244064	-0.00179822	-0.000520032		AR031	-1.50229	0.0712311	-1.36607		AR031	na	na	-0.23516		AR031	na	na	-0.0228477		AR031	na	na	-0.213838		AR031	na	na	-0.189777
AR032	0.549404	0.242813	-0.543479		AR032	-0.407314	-1.5709	-0.0191888		AR032	0.0026793	-0.000344742	-0.000479371		AR032	-0.00282098	0.00332389	0.00346063		AR032	-0.103783	0.283982	-0.0930195		AR032	0.421654	0.174688	0.271563		AR032	-0.0397036	0.00290038	-0.00478111		AR032	-0.573338	-1.05462	0.181069		AR032	0.0553825	0.087628	0.053609
AR033	-0.170574	0.472065	0.349657		AR033	0.359908	0.712687	0.213989		AR033	0.00172848	0.000783371	0.00732941		AR033	0.0037825	-4.27092e-05	0.00207711		AR033	-0.0817737	1.29899	1.6699		AR033	-0.09135	0.0526542	-0.0152849		AR033	0.0565836	-0.00937182	-0.0105402		AR033	0.81661	0.32748	0.270709		AR033	0.102182	0.0666772	0.0879291
AR034	0.427809	0.783844	0.145062		AR034	-0.982347	-4.16466	-1.45864		AR034	7.27387e-06	7.15487e-05	0.00588324		AR034	0.00139644	-0.00129024	-0.00104693		AR034	-1.49029	-0.814903	-1.81433		AR034	0.511673	1.07608	0.750996		AR034	0.0563667	0.0398127	0.0512582		AR034	-1.06646	-1.83026	-0.270623		AR034	0.230093	0.178024	0.14739
AR035	-0.050211	0.315862	0.675166		AR035	-2.47614	-2.60169	-1.28546		AR035	-0.00269472	-0.00111231	-0.0132186		AR035	-0.016657	-0.00350514	-0.00807014		AR035	-0.634092	0.937589	-1.0796		AR035	-0.167303	0.0420079	0.28779		AR035	0.0608318	-0.0395237	0.0203091		AR035	-0.203974	-1.62343	-0.460556		AR035	0.0317122	0.0158005	0.0480943
AR036	-0.771954	-0.34342	-0.878979		AR036	-0.0482083	-0.888757	-0.266654		AR036	-0.00132231	-7.58956e-05	-0.0040442		AR036	-0.00497711	-0.000357798	-8.09354e-05		AR036	0.247208	1.07537	-0.0736962		AR036	0.237837	0.069706	0.599495		AR036	0.0604786	-0.0656113	-0.0383015		AR036	0.679479	-1.38511	-0.326862		AR036	-0.0264043	-0.0711187	0.00792565
AR037	-0.484401	1.19011	0.0504113		AR037	0.207473	0.593396	0.113415		AR037	0.000120365	0.000409907	0.00195561		AR037	-0.00264445	0.000358981	0.000787165		AR037	0.752293	0.784053	0.381016		AR037	0.238897	-0.359181	-0.0132887		AR037	-0.0141744	0.0600693	0.0548712		AR037	-0.0877047	1.4647	0.00113644		AR037	-0.091251	0.130059	-0.0113075
AR038	1.6816	-0.577157	-0.267898		AR038	0.700209	0.507252	0.607163		AR038	-0.000645043	0.000295552	0.00318589		AR038	-0.000771446	0.00324165	0.00253517		AR038	0.467568	0.787625	1.49719		AR038	0.183233	-0.11263	-0.105113		AR038	0.0727031	0.0408665	0.0594802		AR038	-0.263518	0.357994	0.0139968		AR038	-0.0276223	0.0354735	0.0679412
AR039	0.325533	-0.946685	-0.129471		AR039	0.140819	1.03386	0.00685441		AR039	0.000345246	0.000305491	0.00520214		AR039	-0.00236668	0.000770798	0.000927611		AR039	0.278729	0.453072	0.928669		AR039	-0.356062	-0.00176666	-0.17059		AR039	0.00447194	0.0137515	0.0157414		AR039	0.218333	0.0175789	0.0374446		AR039	0.0268133	0.0591033	0.0689108
AR040	-0.146102	-1.0624	-0.0769264		AR040	-1.16725	-1.99211	-0.695852		AR040	-0.00109177	-0.00105213	-0.00569284		AR040	-0.00285143	-0.00347108	0.00141076		AR040	-0.278564	-0.0848322	0.0766971		AR040	0.202742	0.0389262	0.229055		AR040	-0.00871784	-0.0441561	-0.0331922		AR040	0.197861	-0.226716	0.129971		AR040	0.0219829	-0.00156592	0.0988533
AR041	-0.106974	0.378352	-0.694237		AR041	1.01751	1.16634	0.12295		AR041	3.38694e-05	8.22179e-05	0.00355474		AR041	0.00457252	0.00424582	0.000509695		AR041	-0.800337	-0.932815	-0.0220787		AR041	-0.553554	-0.283781	-0.365437		AR041	0.0334516	0.0789027	0.0568587		AR041	0.49005	1.1559	0.329632		AR041	-0.00643745	0.0470895	0.0728505
AR042	0.816559	-0.406711	-0.305538		AR042	0.440552	-1.33352	-0.853451		AR042	-0.000429435	6.90921e-05	0.0076148		AR042	-0.00217655	0.00289636	7.9819e-05		AR042	0.184615	-0.346119	0.225223		AR042	-0.312798	-0.0996999	-0.210158		AR042	-0.0234323	0.0441253	0.0355027		AR042	-0.0614238	0.295844	0.382902		AR042	-2.46901e-05	0.0851852	0.0679643
AR043	0.132908	-0.180642	-0.788796		AR043	0.466672	-0.743235	-0.645361		AR043	0.00082241	-0.000279688	-0.00621605		AR043	-0.00156712	-0.000995214	-0.00858344		AR043	1.46127	1.43758	0.505698		AR043	0.205546	-0.0211454	0.418701		AR043	-0.0281312	-0.0208901	-0.0295799		AR043	-0.052968	-1.02333	-0.582696		AR043	0.0349692	-0.0719614	-0.00136187
AR044	0.843676	-0.533764	0.473087		AR044	-1.5221	-3.70263	-1.44235		AR044	-0.00190224	-0.00141539	-0.0346248		AR044	-0.00550209	-0.00121131	-0.00895975		AR044	0.690641	-0.203457	-2.12201		AR044	-0.221968	0.0217951	-0.122879		AR044	0.0456459	-0.102739	-0.00331899		AR044	0.605941	-0.479323	0.0732171		AR044	0.00635845	-0.127707	-0.0914888
AR045	0.00968652	-0.217524	0.66957		AR045	-0.160054	-2.02101	-0.962541		AR045	-0.00220875	-0.0002074	0.00168529		AR045	-0.00552902	-0.000269016	-0.000800518		AR045	1.35683	-0.126956	0.0439725		AR045	0.5939	0.442599	0.0982132		AR045	-0.0628199	-0.0967194	0.0171866		AR045	-0.96072	-1.72346	-0.523595		AR045	0.0768775	-0.0669179	-0.0168047
AR046	0.136328	0.0970541	0.4455		AR046	1.87751	1.78279	1.05966		AR046	0.00225894	0.000343995	0.00138791		AR046	0.003645	0.000819024	0.00196256		AR046	0.781843	0.737483	1.90263		AR046	0.0528144	-0.19132	-0.169405		AR046	-0.00118588	0.00489447	-0.00308625		AR046	-0.356854	0.622128	0.00240764		AR046	0.0194526	0.111748	0.0661662
AR047	-1.0763	0.372054	-0.401737		AR047	-1.56948	1.07027	-0.414586		AR047	6.59309e-05	8.66543e-05	-0.0108771		AR047	0.00263451	-0.00160781	-0.00132406		AR047	0.890804	1.06567	-0.185815		AR047	0.454383	0.802779	0.236386		AR047	-0.0736909	-0.0934781	-0.0293059		AR047	-1.15445	-1.91562	-0.266985		AR047	0.0189241	-0.0189825	-8.79508e-05
AR048	0.615366	-0.163571	-0.845552		AR048	-0.785672	-0.813225	-0.108033		AR048	0.00179042	-6.6734e-05	0.00330314		AR048	0.00117427	-0.000425387	-0.000613657		AR048	-0.107797	-0.503854	-0.18211		AR048	1.04973	0.574014	0.210844		AR048	-0.135596	-0.0740223	-0.0300538		AR048	-1.25325	-1.74822	-0.0607709		AR048	-0.124074	-0.0501092	-0.0108394
AR049	2.41429	1.15669	0.452645		AR049	-2.36856	-3.65446	-0.870546		AR049	-0.000778323	-0.000141125	-0.0146766		AR049	-0.00632577	-0.00154239	-0.00577711		AR049	-1.11587	-0.796178	-2.08086		AR049	1.35773	0.0232574	0.0166514		AR049	-0.0935392	-0.00998321	0.00282862		AR049	-1.19623	0.641328	-0.191174		AR049	-0.0889491	-0.00855205	-0.0223008
AR050	-0.145874	0.59478	0.0916995		AR050	-0.396994	0.203125	-0.198766		AR050	-0.000573138	-0.000623041	0.00113682		AR050	0.00371789	-1.76168e-05	0.00199256		AR050	0.311936	1.00759	-0.274462		AR050	1.60051	0.480357	0.272751		AR050	-0.0959375	-0.0562998	-0.0513565		AR050	-1.88369	-1.80767	-0.938782		AR050	-0.0566324	-0.0307746	-0.0575725
AR051	0.218856	0.416975	0.0883542		AR051	1.66534	0.291861	0.383907		AR051	0.00243416	-2.38062e-05	0.000919848		AR051	0.00435769	0.00211026	0.00392209		AR051	-0.528498	-0.353084	-1.25576		AR051	-0.0897227	0.0547209	0.196221		AR051	0.0218009	-0.00818656	0.00177054		AR051	0.130438	-1.03427	-0.0328936		AR051	-0.0281082	0.0113659	0.0393516
AR052	0.577507	-0.473541	0.479236		AR052	-0.464582	0.286503	0.346265		AR052	0.000223696	0.000542987	0.00377226		AR052	0.00278254	0.000324632	-0.00582347		AR052	-0.723979	0.343024	-1.29914		AR052	-0.107789	0.306053	0.387356		AR052	-0.000172006	-0.0289943	-0.0237219		AR052	-0.438291	-1.04422	-0.351871		AR052	0.0366706	0.00543702	0.0210974
AR053	0.240805	0.577745	0.0843955		AR053	0.780029	-0.942386	0.105289		AR053	-0.00156686	-2.31546e-05	-0.00309801		AR053	0.0035356	0.00012476	-0.00335983		AR053	-1.07105	-1.07898	-2.32498		AR053	0.327792	0.0885776	0.552278		AR053	-0.0815736	-0.0190404	-0.0376406		AR053	0.591782	0.884241	0.143681		AR053	0.0567964	-0.0741029	0.0726666
AR054	0.703119	0.470778	0.194725		AR054	-0.587255	-1.57165	0.0798333		AR054	0.000955489	0.000584506	-0.0021792		AR054	-2.98535e-05	0.00309534	-0.00292095		AR054	1.59969	0.76307	1.98745		AR054	0.641375	0.030999	0.00896929		AR054	-0.0814795	-0.0519056	-0.000761049		AR054	-1.07653	-1.69619	0.0592706		AR054	-0.016277	0.05383	0.0106448
AR055	-0.917625	-0.612342	0.241494		AR055	-1.88974	-1.00831	-0.828676		AR055	0.00174203	-2.23219e-05	0.00293937		AR055	-0.00270615	-0.00188749	0.00172982		AR055	-0.514104	-0.640848	0.149819		AR055	0.35672	-0.00701075	-0.207972		AR055	-0.105004	-0.0170624	0.00211494		AR055	-0.967893	0.385931	0.251644		AR055	-0.0864379	0.0612948	0.00835672
AR056	0.0713594	0.374411	-0.685348		AR056	-1.48769	-0.892229	-0.909339		AR056	-0.000329144	3.27585e-05	-0.00209119		AR056	0.00522321	0.00351139	-0.00066021		AR056	-0.986988	-0.759806	-0.861386		AR056	-0.500198	-0.0864135	0.0454798		AR056	0.0524905	0.00228119	0.00966435		AR056	1.49265	0.921013	1.03642		AR056	-0.0350456	-0.0264488	0.0191072
AR057	-0.613536	-0.193875	0.120203		AR057	-0.598069	-2.53667	-0.592919		AR057	-0.000382107	0.00063908	-0.0100657		AR057	0.0022282	0.0032309	-0.00286737		AR057	-0.253897	-0.946508	-0.761907		AR057	-0.317948	0.184239	0.0793136		AR057	0.0319861	-0.0273924	-0.0255267		AR057	1.5714	0.920231	0.460731		AR057	0.00444466	0.0760134	-0.0311336
AR058	0.446957	0.978149	0.351837		AR058	-1.34305	-0.510788	-1.63635		AR058	0.00275917	0.000436578	-0.00531909		AR058	0.00216469	-0.00249779	-0.00353196		AR058	-0.733153	-0.671721	-0.851209		AR058	0.671896	0.0653407	0.19071		AR058	-0.0564125	-0.0294851	-0.0190588		AR058	-0.984135	-0.526895	-0.139923		AR058	-0.067861	0.0375109	0.0133132
AR059	1.29629	0.535149	-0.00956517		AR059	0.214007	0.00595492	0.314634		AR059	0.0010817	0.000338343	-0.00511813		AR059	0.00746201	0.000256486	0.00288267		AR059	-0.155731	-0.378445	0.337695		AR059	-0.287492	-0.221823	-0.243058		AR059	0.0795464	0.0573804	0.0781063		AR059	0.196951	0.108913	0.294663		AR059	-0.0306259	-0.00528416	-0.0127855
AR060	0.463684	-0.337154	-0.397828		AR060	0.330763	0.90475	-0.155917		AR060	-0.000635957	-0.000239042	0.00319573		AR060	-0.00134922	0.000581283	-0.00283539		AR060	-0.0967691	0.0608781	-0.217619		AR060	-0.125366	0.11359	0.0627268		AR060	-0.0111244	0.00423631	0.0322075		AR060	-0.792971	-0.581862	-0.181201		AR060	-0.0248437	-0.00802339	0.0281274
AR061	0.32034	0.158907	-0.338702		AR061	0.070301	-0.147017	-0.25957		AR061	0.00152415	0.000507068	-0.00108795		AR061	0.00671427	0.000466852	0.000218162		AR061	-0.437975	0.837692	-0.605118		AR061	-0.295732	-0.363491	-0.36923		AR061	0.0968241	0.0497198	0.104247		AR061	1.11914	0.345401	0.541335		AR061	0.0109303	-0.112189	-0.113857
AR062	-0.91925	0.48978	0.217416		AR062	0.0863931	0.421088	0.411585		AR062	-0.000437317	0.000219399	0.00978903		AR062	0.00151408	0.00103052	0.000858364		AR062	0.23747	0.446828	0.559763		AR062	-0.724422	-0.254164	-0.164181		AR062	-0.0109347	-0.0108852	-0.024825		AR062	0.500156	0.365781	0.509873		AR062	-0.0492355	0.00739015	-0.056093
AR063	0.0353279	-0.659603	-0.131324		AR063	1.17695	0.886456	0.189148		AR063	0.00244152	0.000891204	0.00827897		AR063	0.00570567	0.00121224	-0.00275466		AR063	0.0202533	0.0425349	0.0238828		AR063	-0.00470291	-0.17206	0.0104842		AR063	-0.0623175	0.000166618	-0.0130878		AR063	-0.390804	0.928608	0.500594		AR063	0.00314531	0.0219521	-0.0320223
AR064	0.817262	-0.102646	0.612371		AR064	1.40742	1.07653	1.2355		AR064	-5.75506e-05	0.000240225	0.00668196		AR064	0.00441737	0.00195075	-0.000988415		AR064	0.0484394	0.576921	0.120156		AR064	0.361339	-0.0829101	-0.13123		AR064	-0.018439	-0.0111863	0.0463014		AR064	-1.07667	-0.13264	-0.199176		AR064	-0.0467641	0.0475088	-0.0336224
AR065	0.959747	-0.250705	0.259307		AR065	-0.321209	0.130454	0.333819		AR065	0.000214892	-0.000110429	0.000706126		AR065	0.00722051	-0.00123728	0.000588554		AR065	1.46334	1.3397	-0.390418		AR065	-0.117192	-0.323394	-0.123109		AR065	0.103942	0.0628677	0.0780664		AR065	1.02135	0.376243	0.530369		AR065	0.0703719	0.00770737	-0.0381851
AR066	1.81626	0.210953	-0.138264		AR066	0.624602	1.20916	1.07938		AR066	0.000548541	-0.00039438	0.00201565		AR066	0.00332252	0.000470031	0.00108891		AR066	0.289593	0.864535	0.532244		AR066	-0.285053	-0.20582	-0.428334		AR066	-0.044745	-0.020205	0.0528824		AR066	-0.115028	0.743661	-0.0241002		AR066	-0.0749348	-0.0296894	-0.00830697
AR067	1.59485	0.764834	0.16292		AR067	0.883146	0.717126	0.0921764		AR067	-0.00127822	-3.08222e-05	-0.000971867		AR067	-0.00118015	0.00132493	0.00110793		AR067	-0.782307	-0.209309	-0.581795		AR067	-0.255648	-0.176545	-0.229483		AR067	-0.0297911	-0.0140907	-0.00345009		AR067	0.843173	1.07224	0.151405		AR067	0.0255694	0.0344135	-0.00919214
AR068	-1.05583	-0.345053	0.673337		AR068	0.703022	2.16394	0.242849		AR068	0.0018837	0.000560731	-0.000755479		AR068	0.00149737	-0.00212452	0.000870844		AR068	-0.706642	-0.230582	-0.80314		AR068	-0.136622	-0.0775976	-0.172338		AR068	0.0125494	-0.000798726	-0.00245121		AR068	0.549775	0.744342	0.551189		AR068	-0.00979323	0.00984907	0.0352647
AR069	-0.119418	-1.0849	0.00847181		AR069	0.939498	-0.909212	0.103586		AR069	0.00144419	0.000184269	0.0067013		AR069	0.00836643	0.00207105	0.00573568		AR069	1.705	1.09723	2.34516		AR069	-0.252596	0.0117951	-0.23248		AR069	0.03191	-0.0524635	0.0291862		AR069	-0.234512	-0.581907	-0.0276033		AR069	-0.0208386	-0.0119766	0.0539189
AR070	-1.09618	-1.23073	-0.210049		AR070	-0.325329	0.201894	0.160663		AR070	0.00141272	0.000352051	0.000124416		AR070	0.00247267	0.00143199	0.00319713		AR070	-0.269387	0.258757	0.407186		AR070	-0.179952	0.184639	0.0807826		AR070	-0.0158571	-0.0694539	-0.0260343		AR070	0.871256	0.0365032	0.321372		AR070	0.0585805	0.0979475	0.0637112
AR071	-0.328081	0.135266	0.396417		AR071	-0.0898071	-1.04684	-0.651042		AR071	-6.45964e-05	0.000628937	-0.00592534		AR071	0.00189501	0.000460792	-0.00312963		AR071	0.112598	0.112684	0.194407		AR071	-0.0976568	-0.0559205	0.202715		AR071	-0.0490916	-0.0578086	-0.0124132		AR071	-0.590934	0.254687	0.117922		AR071	-0.116233	-0.0308925	0.0190717
AR072	0.177413	-0.0599212	-0.0382119		AR072	0.875741	0.946643	-0.544951		AR072	-0.000479538	0.000468574	0.00637098		AR072	0.00468465	0.00255909	0.00116527		AR072	0.467589	0.174971	0.501924		AR072	0.169043	0.168139	0.0307073		AR072	-0.0522259	-0.0138275	-0.0174137		AR072	-0.457403	-0.200753	-0.0280298		AR072	-0.0217706	0.0104192	-0.0682745
AR073	-3.98943e-51	0.24911	0.619905		AR073	-0.724134	1.28714	-0.417093		AR073	-0.00132569	0.000278006	-0.0106548		AR073	-0.00301736	-0.000702324	-0.00536201		AR073	na	-2.90906	-2.95109		AR073	na	na	na		AR073	na	na	na		AR073	na	na	na		AR073	na	na	na
AR074	-1.15	-0.678976	0.268117		AR074	0.879868	1.14959	0.808939		AR074	0.000727037	0.00050437	0.00281077		AR074	0.000887365	-0.000942081	0.00326873		AR074	1.85738	2.37334	2.54996		AR074	0.0910912	0.0166541	0.173428		AR074	-0.0292759	0.0095471	-0.0278563		AR074	-0.332825	-0.149463	-0.483955		AR074	0.089934	0.118659	0.00456096
AR075	0.564794	0.85641	-0.248616		AR075	-0.875906	0.0685281	0.291913		AR075	0.0012383	0.000543549	0.0105213		AR075	0.00163429	0.00309285	0.00204887		AR075	-0.384936	0.528249	0.116754		AR075	0.118481	0.178872	0.0625092		AR075	-0.0631177	-0.0559867	-0.0709217		AR075	-0.716963	-0.611712	-0.837873		AR075	-0.0150879	0.117075	0.0518694
AR076	1.60239	-0.566831	0.325215		AR076	0.0392462	0.648087	0.366225		AR076	0.00159467	-0.000314956	-0.000220908		AR076	-0.000577337	6.71039e-05	0.000468792		AR076	0.724627	1.18726	1.60181		AR076	0.581228	0.337501	0.209597		AR076	-0.0968894	-0.0434422	-0.0432158		AR076	-1.78762	-1.33927	-0.162799		AR076	-0.0158634	0.0477936	0.045365
AR077	0.416425	0.886679	-0.261626		AR077	-1.18564	-0.428598	-0.550651		AR077	-0.0012221	3.19882e-05	-0.00535638		AR077	-0.00573209	-0.00106604	-0.00402743		AR077	0.0875866	-0.182099	-1.4191		AR077	0.0620239	-0.0316528	-0.000667909		AR077	-0.0405001	-0.0220342	-0.0609753		AR077	-1.44158	-1.36221	-0.410238		AR077	-0.000479923	0.0426035	-0.028768
AR078	-2.62537	-0.0204417	-0.12485		AR078	0.990508	0.964251	0.745338		AR078	0.00158718	0.000169065	-0.000931704		AR078	0.00270076	-0.000475295	0.000685454		AR078	2.86001	1.36393	4.30728		AR078	-0.198713	0.104188	0.0937714		AR078	0.0289972	0.00106848	-0.0197153		AR078	0.0696505	0.478862	-0.0326342		AR078	0.0581473	0.0496977	0.10065
AR079	-0.399217	-0.697601	0.189022		AR079	-0.777761	-0.823142	-0.382687		AR079	-0.000711278	-0.000768631	-0.0144635		AR079	0.000471149	-2.66632e-05	-0.00844524		AR079	-0.027762	0.449611	1.22878		AR079	-0.471013	-0.237336	-0.0762571		AR079	-0.0353744	0.00977274	-0.0155311		AR079	0.296472	1.15185	-0.055757		AR079	-0.0261897	0.0581277	-0.0170131
AR080	-0.55192	1.36725	-0.552656		AR080	0.621343	0.167819	-0.364711		AR080	0.000660329	5.0189e-05	-0.0115164		AR080	0.0011245	0.000924797	-0.00195955		AR080	-0.818731	-0.698038	-0.62528		AR080	-0.869008	-0.166328	-0.494103		AR080	0.0267221	-0.0232739	0.0357767		AR080	0.580633	-0.247213	0.171408		AR080	-0.00597667	-0.0715793	0.0811602
AR081	-0.823158	0.753184	-0.337591		AR081	-0.366396	-0.0502072	-0.149867		AR081	-0.000721695	0.000187715	0.00982099		AR081	-0.00257648	0.00112173	0.00654889		AR081	0.996801	0.896289	1.3657		AR081	-0.471536	-0.463259	-0.447604		AR081	0.0720632	0.0654608	0.0519937		AR081	-0.258845	0.740444	0.450158		AR081	-0.0165338	0.0478231	0.0467377
AR082	-2.19897	0.283922	-0.027052		AR082	1.46015	0.760508	-0.451525		AR082	-0.00013667	-0.000492433	-0.00455778		AR082	-0.00167992	-0.00148418	0.000978181		AR082	-0.0129941	2.00476	0.886825		AR082	-0.202691	-0.0861552	-0.0979269		AR082	0.0585999	0.0546429	-0.00367475		AR082	0.595412	0.147421	-0.128316		AR082	0.0235882	-0.00518408	-0.0911817
AR083	0.17308	-0.477009	-0.0342797		AR083	-0.302485	0.952012	0.389884		AR083	-0.000337932	0.000439814	-0.0011065		AR083	-0.000553316	0.00059239	0.000641614		AR083	0.518915	0.889553	0.811947		AR083	-0.430262	0.0571409	-0.167335		AR083	-0.0107759	-0.0267972	-0.0229648		AR083	-1.15105	-0.309943	-0.0170813		AR083	-0.0279971	0.0266422	-0.0826573
AR084	-0.261347	0.0631499	0.0941222		AR084	0.304779	0.840809	0.977752		AR084	0.000466996	4.93357e-05	0.00607646		AR084	-0.001623	0.00393746	0.00369898		AR084	0.790084	0.978659	1.32535		AR084	-0.174206	-0.0880163	0.0632574		AR084	0.0352508	0.0164515	0.00106348		AR084	1.36101	0.295695	0.196041		AR084	0.00394182	-0.0475149	-0.070484
AR085	-0.428719	0.320668	-0.120974		AR085	0.355686	0.486797	0.724592		AR085	0.00084762	0.00030556	0.00979138		AR085	0.000238506	-0.00264074	0.00501101		AR085	-0.833999	-0.107353	-1.58895		AR085	-0.345525	0.0813436	0.525784		AR085	0.0160214	0.00218281	-0.0931989		AR085	0.713119	0.430007	-0.708109		AR085	0.014635	0.015781	0.0977053
AR086	-0.656896	0.366259	-0.0181773		AR086	1.40872	1.81649	0.955816		AR086	0.000671205	0.000963696	-0.000638885		AR086	0.00391615	0.00120659	0.000844136		AR086	0.0966314	0.666354	0.606802		AR086	0.285267	-0.139685	0.234205		AR086	0.0325517	0.00877745	-0.00155279		AR086	0.605149	0.269296	-0.206291		AR086	-0.0360409	0.0423689	-0.00305739
AR087	0.235232	0.802934	0.151898		AR087	0.41047	0.142227	0.370179		AR087	0.00139918	0.000285162	-0.00630268		AR087	0.00215878	0.00458299	-0.000634693		AR087	1.20219	0.294018	0.856099		AR087	-0.337824	-0.199799	-0.202506		AR087	0.0306809	0.01653	0.00226825		AR087	0.428597	0.9558	0.272758		AR087	0.0383247	-0.056179	-0.0209009
AR088	-1.8349	-1.66305	0.241332		AR088	1.18334	1.57077	1.24977		AR088	0.00174206	0.00033592	0.00225165		AR088	0.00522588	0.00260103	0.00438436		AR088	1.80761	-0.212908	0.907641		AR088	-0.684433	-0.114714	0.0946586		AR088	0.102988	0.059118	-0.0191985		AR088	0.965401	0.999982	0.445239		AR088	0.0863036	0.0705857	0.0215313
AR089	-1.08584	-0.399989	-0.277508		AR089	0.619021	1.04614	0.112911		AR089	0.00141218	8.29949e-05	0.00487018		AR089	0.00101384	0.00235154	0.00155724		AR089	-0.914271	-1.29713	0.00965807		AR089	-0.358962	-0.257629	-0.0654227		AR089	0.0625303	0.0594192	0.0296933		AR089	0.560935	1.06425	-0.034173		AR089	0.0305854	0.0380153	0.0676487
AR090	-0.124562	0.236742	0.14197		AR090	1.08503	1.07886	0.472309		AR090	0.00061034	-9.19475e-05	0.00344968		AR090	0.00317597	0.00148721	0.0021517		AR090	0.349565	-0.00693579	1.068		AR090	0.130585	-0.090798	-0.104411		AR090	-0.074121	0.0090291	0.0152896		AR090	-0.80305	0.718865	0.294502		AR090	-0.0259485	0.0181474	-0.020484
AR091	-1.3269	0.710231	0.195115		AR091	0.785728	0.686152	-0.0885528		AR091	0.00184081	0.000265594	-0.000519098		AR091	0.000233725	-0.000801663	0.00412371		AR091	0.160739	1.00778	0.303044		AR091	-0.0229443	0.0408595	0.032568		AR091	-0.0245083	-0.0138357	0.011352		AR091	0.13077	0.453066	0.174189		AR091	-0.0186215	0.0203182	0.0291826
AR092	1.39871	0.434175	-0.513942		AR092	0.461837	-0.427102	0.447103		AR092	-0.000863114	2.88125e-05	-0.00582643		AR092	0.00480631	-0.00247365	0.00252309		AR092	-0.283593	-0.623832	0.0981501		AR092	0.118754	0.0472615	0.088135		AR092	0.0241072	-0.0219487	-0.0335346		AR092	0.0732767	-0.870307	-0.594191		AR092	0.00585207	-0.0192107	0.0389803
AR093	-1.89441	0.429083	-0.45064		AR093	0.334907	0.0881444	0.0282915		AR093	0.0019832	0.00079048	0.00384154		AR093	-0.00291297	-0.00315298	-0.00177475		AR093	-1.85385	-2.0911	-2.32597		AR093	-0.655893	-0.331627	-0.0497899		AR093	0.138666	0.0877252	0.0323362		AR093	1.33348	1.32435	0.384964		AR093	-0.0821261	-0.0692223	-0.00453052
AR094	-0.282163	-0.58595	-0.944655		AR094	2.31846	1.56896	1.07193		AR094	0.000548445	0.000177456	0.0049406		AR094	-7.14392e-05	0.00015371	0.0054825		AR094	-0.0157679	-0.324287	0.741032		AR094	na	na	-0.637361		AR094	na	na	-0.00790959		AR094	na	na	-0.0747091		AR094	na	na	-0.116728
AR095	-0.379727	0.0953754	0.33313		AR095	-0.18908	0.199778	0.698711		AR095	0.000462396	4.18138e-05	0.00451173		AR095	0.0042509	-0.00114834	0.00204699		AR095	0.0505679	0.384662	0.61442		AR095	-0.185279	-0.230212	0.00887135		AR095	-0.03557	-0.0161862	-0.0405652		AR095	0.376698	0.712058	0.0681491		AR095	0.0175881	0.004128	0.0128102
AR096	0.600925	0.137937	-0.469273		AR096	0.548443	1.06361	0.944402		AR096	0.00118934	0.000486396	0.00255569		AR096	-0.00153466	-0.000405669	0.00236459		AR096	0.0947505	0.247993	1.18331		AR096	-0.155181	0.178605	-0.296915		AR096	-0.0890943	-0.0328638	0.0068525		AR096	-1.15722	-0.708042	-0.156437		AR096	-0.0321614	-0.0724361	0.00990347
AR097	-0.790055	-0.854202	-0.428061		AR097	1.22376	1.15224	1.5094		AR097	-1.89229e-05	0.000202388	0.00778854		AR097	0.00212443	-0.000885826	-0.00540912		AR097	-0.0190112	0.645997	0.685702		AR097	-0.0766083	-0.108627	0.0193071		AR097	0.071694	-0.00785301	0.00772425		AR097	0.950866	0.475851	0.134675		AR097	-0.00236596	0.0110191	0.0255158
AR098	1.29656	0.234963	0.114827		AR098	1.54226	1.68517	1.33261		AR098	-0.000478382	0.000496373	-0.00027091		AR098	-0.00619269	-0.00358105	-0.003291		AR098	-0.807321	-0.914868	-0.949306		AR098	-0.118944	-0.0975198	0.105144		AR098	0.103416	0.0367027	0.0468352		AR098	1.70232	1.17945	0.345545		AR098	0.0502034	0.0715996	0.123176
AR099	0.0224624	-0.715466	0.0898355		AR099	0.424526	0.198749	-0.379855		AR099	4.00995e-05	0.00022987	0.00159631		AR099	-0.00373056	-0.00212604	-0.0046649		AR099	-1.29241	-1.5865	-1.39534		AR099	-0.612883	-0.131134	0.0850969		AR099	0.0516647	0.0362794	0.0113056		AR099	1.37619	1.15658	0.490454		AR099	0.0160863	-0.0145308	0.076742
AR100	-0.727965	-0.316428	-0.0630715		AR100	0.0637173	0.481042	0.287076		AR100	-0.000225274	-0.000388125	-0.00392863		AR100	0.00292455	-0.000615059	-0.00323459		AR100	-2.0722	-1.13777	-2.62111		AR100	0.489078	0.0516927	0.208395		AR100	-0.0187514	0.0464734	0.0161714		AR100	0.50308	0.336066	0.11166		AR100	0.112293	-0.00182238	0.0674922
AR101	0.438043	-1.50008	-0.30324		AR101	1.00733	0.986793	0.335018		AR101	-0.000417937	2.8061e-06	0.0012751		AR101	0.0010507	4.45148e-06	0.00441591		AR101	0.0970099	1.28518	1.39176		AR101	-0.200932	0.258683	-0.457293		AR101	0.106978	0.0353119	-0.0272528		AR101	1.5663	0.894286	0.165641		AR101	-0.0208987	0.0136251	-0.13517
AR102	-0.260969	0.0434455	0.246271		AR102	-0.573487	0.598825	-0.556603		AR102	0.000187905	0.000350029	-0.00521556		AR102	-0.0023872	0.000575979	-0.00553855		AR102	0.864749	0.630076	0.407381		AR102	-0.0522986	0.00366608	-0.209875		AR102	-0.0110642	0.00630611	-0.0478809		AR102	0.417977	0.0482592	0.199742		AR102	-0.0576724	-0.0767587	-0.0176632
AR103	-0.318612	0.0666412	-0.127131		AR103	0.523822	0.434236	0.146431		AR103	-0.00115271	0.000138133	-0.00525213		AR103	-0.00189044	0.00227191	-0.00240238		AR103	1.61353	-0.0313213	2.27612		AR103	0.256674	-0.0610949	0.0836492		AR103	-0.055732	0.0236394	-0.0159099		AR103	-0.19064	0.35196	0.204212		AR103	-0.0299311	0.0406248	0.0148147
AR104	0.543581	0.791515	-0.128799		AR104	-0.457557	-0.0423763	0.341794		AR104	0.000394448	-0.00107638	0.00871752		AR104	-0.00766275	-0.00212135	0.00252134		AR104	-0.326691	-0.299464	-0.374566		AR104	-0.473276	-0.354026	-0.362224		AR104	0.089436	0.0854238	0.0339872		AR104	1.49638	0.937134	0.600765		AR104	-0.0160747	0.0139602	0.0273374
AR105	2.22452	-0.319059	0.422332		AR105	0.209487	1.1212	0.422418		AR105	0.00194214	-0.000169935	0.00316222		AR105	0.00122069	-0.00148839	0.00197939		AR105	-1.13004	-1.12179	-0.798834		AR105	0.487681	0.545739	0.560631		AR105	-0.146986	-0.085799	-0.121947		AR105	0.546825	-0.31361	-0.531783		AR105	0.00660133	-0.0499178	0.00472502
AR106	-0.913393	-0.659547	0.321294		AR106	1.7107	-0.28243	-0.246296		AR106	0.00221309	0.000322887	-0.0115926		AR106	0.0024284	-0.000158608	-0.00397679		AR106	0.107319	-0.481501	-0.955179		AR106	-0.281526	-0.0790474	-0.38363		AR106	0.0890284	-0.0323708	-0.00338776		AR106	0.918054	-0.72138	-0.24616		AR106	0.134917	-0.0704182	-0.0121056
AR107	0.196388	-0.303149	-0.0670078		AR107	0.862717	1.73791	-0.352886		AR107	0.00106404	0.000235616	-0.0010595		AR107	0.00781274	0.00120636	0.00072384		AR107	0.984873	0.876755	0.778392		AR107	0.0543213	0.0982137	-0.181176		AR107	-0.0191553	-0.00882497	-0.0167697		AR107	-0.261536	0.339257	-0.0270121		AR107	-0.00313747	-0.0238156	0.014
AR108	-0.763012	-0.131299	0.520812		AR108	2.07474	0.861339	0.601466		AR108	0.00102773	0.000508544	0.00248498		AR108	0.00649676	0.00180057	-0.000835998		AR108	0.45714	1.05674	-0.599122		AR108	0.073229	0.110233	0.0588217		AR108	-0.0108395	-0.00891251	-0.0124333		AR108	-0.285566	-0.960739	-0.331584		AR108	0.126029	0.0773047	-0.00243168
AR109	-0.438825	-0.537662	0.375162		AR109	0.247755	-0.013695	-0.555018		AR109	0.000278128	0.000295614	0.00369949		AR109	0.00144581	0.000164953	0.00284108		AR109	-0.170713	0.874274	-0.228602		AR109	0.0149381	0.209841	0.169086		AR109	0.0277576	-0.0474686	0.0285666		AR109	0.293397	-0.778929	-0.369591		AR109	0.060786	0.0458263	0.0123726
AR110	-0.388257	0.412906	-0.279644		AR110	-2.56309	-3.12136	-0.765215		AR110	-0.00254993	-0.000867017	-0.00768578		AR110	-0.00743658	-0.00226871	-0.000605322		AR110	-0.615399	-0.735435	-0.789126		AR110	0.811071	0.170101	0.358527		AR110	-0.0483304	-0.0261391	-0.0610217		AR110	-0.882857	-1.49013	-0.355362		AR110	0.0596089	-0.0599049	-0.047755
AR111	-1.52334	-1.3445	0.454502		AR111	-1.54453	-1.3107	-0.517067		AR111	-0.000633184	0.000123254	-0.00692918		AR111	-0.00011956	0.00128371	-0.00418208		AR111	0.700161	-0.595817	0.18817		AR111	-0.376145	-0.340427	-0.457607		AR111	-0.0603797	0.0144926	0.00802006		AR111	-0.289638	0.580285	0.0904531		AR111	-0.0399673	0.0150788	-0.0126974
AR112	-0.960098	0.22352	0.073196		AR112	-0.629099	-0.312413	-0.512122		AR112	0.0013244	-0.00082896	-0.00785378		AR112	0.000622221	-0.00419423	0.000103309		AR112	0.3764	-0.0266913	0.646784		AR112	-0.279086	-0.0706032	-0.189532		AR112	0.0399352	-0.013303	-0.0543562		AR112	0.689354	-0.366597	-0.168141		AR112	-0.0359837	-0.0331656	-0.0803514
AR113	-0.0129226	0.049937	-0.465772		AR113	-0.161826	-0.150114	-0.329161		AR113	0.000838165	0.00103069	-0.00141386		AR113	0.00182861	0.000144721	-0.000864137		AR113	1.37578	0.402582	2.04278		AR113	-0.131198	0.0632482	-0.334977		AR113	0.0277686	-0.0835118	-0.0186826		AR113	-0.269201	0.157363	-0.0213496		AR113	-0.0384547	-0.0392454	0.00223908
AR114	-0.534576	0.269845	-0.152884		AR114	0.2654	-0.310918	-0.354336		AR114	0.00217278	-0.000251577	-0.00125303		AR114	0.0054634	-0.0021818	-0.000437248		AR114	-0.673214	-0.974361	-0.210569		AR114	-0.48378	-0.00522863	-0.150941		AR114	0.0753186	-0.0323597	-0.0206418		AR114	0.170197	-0.0908767	-0.0366155		AR114	-0.0208242	-0.0508616	-0.0602045
AR115	-0.0809053	0.291024	0.0970794		AR115	1.7819	0.34076	0.472463		AR115	0.00184291	0.000158136	0.00457029		AR115	-7.71313e-05	-0.00152835	0.00196193		AR115	1.03258	-0.156299	0.292278		AR115	-0.149737	-0.224724	-0.311756		AR115	-0.000165851	0.0524867	0.0338736		AR115	-0.517774	0.988144	0.3877		AR115	-0.0829299	-0.0290537	-0.0418075
AR116	2.34349	0.506349	0.710374		AR116	-1.15821	-1.89935	-0.408445		AR116	6.13082e-05	-0.000594297	0.000827851		AR116	-0.00156528	-0.00355909	-0.00119677		AR116	-0.292438	-0.588571	0.684067		AR116	-0.256567	-0.384453	-0.349526		AR116	0.0302861	0.107331	0.0160826		AR116	0.533195	1.40246	0.0260906		AR116	-0.00672995	0.0038293	-0.0293704
AR117	1.8037	-0.479514	-0.163133		AR117	-0.756882	1.70952	0.349266		AR117	0.00077448	5.20845e-05	0.00367662		AR117	-0.00112803	-0.0038605	-0.00345089		AR117	0.620012	-0.247747	0.186388		AR117	0.606511	-0.111905	-0.0990712		AR117	-0.034616	0.0621486	0.0406851		AR117	-1.12839	0.31925	0.0167976		AR117	-0.105808	0.0439736	-0.00529062
AR118	-1.22708	0.059002	-0.042225		AR118	0.086284	0.516007	-0.471032		AR118	-0.00227596	-0.000343974	-0.0125057		AR118	-0.00169107	-0.00109622	-0.00168332		AR118	0.117184	0.195071	0.416942		AR118	-0.317833	-0.0883624	-0.0313399		AR118	0.06619	-0.039008	-0.0446841		AR118	1.09052	0.652671	-0.352722		AR118	-0.0146515	-0.0937622	-0.102537
AR119	-0.246831	-0.420443	-0.272235		AR119	-0.76085	-0.183074	-0.417291		AR119	0.000327704	1.79457e-05	-0.00373095		AR119	0.001074	0.00296529	0.00182601		AR119	-0.47235	-0.184507	-0.967578		AR119	0.168063	-0.0703931	-0.165241		AR119	0.0749468	-0.0038129	0.0533074		AR119	0.416624	-0.328542	0.203063		AR119	-0.0349319	0.015417	0.0533428
AR120	0.692464	0.476972	0.258283		AR120	-0.71794	-0.476798	-0.019736		AR120	-0.000660944	0.000502982	-0.00196987		AR120	0.00302399	-0.00102389	2.73771e-05		AR120	-1.04526	-0.296614	-0.968987		AR120	-0.165346	0.266592	0.159725		AR120	0.00498479	-0.0364768	-0.072267		AR120	1.53924	0.955185	0.0511095		AR120	0.080017	0.0655556	0.0571367
AR121	-0.355364	-0.230874	0.089345		AR121	-0.849182	0.0309579	0.360219		AR121	-0.00175461	8.7372e-05	0.000704351		AR121	-0.00346131	0.00124204	0.00145864		AR121	-0.693751	-0.767287	-1.23145		AR121	0.36562	-0.14283	-0.17573		AR121	-0.0080818	-0.0220166	-0.00205244		AR121	0.0377316	0.269849	-0.0535437		AR121	-0.0126479	0.0845675	-0.0103607
AR122	-0.739434	-0.300913	-0.123756		AR122	-0.746499	-0.105763	0.231709		AR122	0.000898222	-3.5464e-05	0.00285244		AR122	-0.000344944	0.00214502	-0.0013382		AR122	-0.961687	-0.166031	-0.815995		AR122	0.0271959	0.147973	0.362286		AR122	0.00106385	-0.0163481	-0.0232945		AR122	0.439974	0.0347137	-0.25758		AR122	0.0830228	0.0803748	0.059904
AR123	1.63065	0.348158	0.480075		AR123	-0.412179	0.00548671	0.10996		AR123	2.03169e-05	0.00034547	0.0122427		AR123	-0.00155924	0.000460934	5.6361e-05		AR123	-1.26946	-0.548641	-0.959078		AR123	-0.108177	0.00765748	-0.0139238		AR123	0.0205535	-0.0503999	0.0263678		AR123	0.762618	0.533127	0.195966		AR123	0.0663807	0.0608343	0.040466
AR124	-0.0540999	-0.299197	0.151112		AR124	-1.53599	-2.21248	-1.10579		AR124	-0.00315766	-0.000833213	-0.00728623		AR124	-0.00725783	-0.00229751	-0.00722101		AR124	-1.1133	-0.607131	-1.14524		AR124	-0.445082	0.00297886	0.0117561		AR124	0.0861505	0.00936163	0.0180002		AR124	-0.0457303	-0.147948	-0.256792		AR124	0.0657029	0.0581346	0.0573368
AR125	0.66796	-0.602029	-0.000631237		AR125	-0.813124	-0.601299	0.11747		AR125	-0.00116998	-0.000224923	-0.00504749		AR125	-0.00612418	0.000195024	0.00173982		AR125	-0.37335	0.186977	-0.292985		AR125	-0.548293	-0.15761	-0.0735782		AR125	0.0901339	0.0246736	0.00687165		AR125	0.862421	0.930336	0.0898768		AR125	-0.00781126	0.0112426	0.013106
AR126	-0.0624852	-0.283361	0.25305		AR126	-0.724353	0.18978	1.06194		AR126	-0.00270245	-7.87041e-05	0.0019033		AR126	-0.00747174	-4.86495e-05	0.00448089		AR126	-0.356261	-0.21712	0.647624		AR126	-0.46813	0.0248454	0.141688		AR126	0.0934615	0.00188394	-0.0182593		AR126	0.394254	-0.0318174	-0.33033		AR126	0.0353579	0.0920983	0.0423656
AR127	-0.0725793	0.0306434	0.0225698		AR127	-0.925745	-1.57385	-0.779959		AR127	0.00022839	-0.000647179	-0.0121936		AR127	0.00293553	0.000691289	-0.00223598		AR127	-1.5281	1.29651	-1.19947		AR127	-0.883586	-0.0746592	-0.0515838		AR127	0.193614	-0.04654	0.0337848		AR127	1.45406	-0.377873	0.290309		AR127	0.0988277	-0.133726	0.0760835
AR128	1.18918	0.507276	0.248816		AR128	-1.19478	-0.566455	-0.807118		AR128	-0.000774588	-0.000241859	-0.00157629		AR128	-0.00778563	0.000543573	0.00104382		AR128	-0.285026	1.00617	0.521726		AR128	0.436145	-0.157053	-0.0108926		AR128	-0.0347644	0.0242496	0.0130265		AR128	-0.958166	0.116949	0.198339		AR128	0.0675428	0.00117878	-0.0853218
AR129	0.612564	-0.368209	-0.344041		AR129	-0.169925	0.436697	0.514614		AR129	-2.05502e-05	-0.000367369	-0.00125298		AR129	0.00253336	0.00387796	-0.000678464		AR129	0.850917	0.0186189	1.58343		AR129	-0.779544	-0.234457	-0.369425		AR129	0.0169205	0.0463742	0.0290975		AR129	0.916152	0.869845	0.0552638		AR129	0.0373725	0.0688126	0.0603129
AR130	-0.667465	-0.906544	0.550169		AR130	-0.143743	1.4045	-0.0685436		AR130	0.000245397	-0.000128115	-0.00119443		AR130	0.00354093	-0.00210399	0.000390668		AR130	0.416715	0.263344	2.66882		AR130	-0.357407	-0.107466	0.352782		AR130	0.0328856	0.0671142	-0.0405408		AR130	0.453077	1.25398	-0.267665		AR130	0.0426193	0.136058	0.0699905
AR131	0.708851	1.29389	-0.60626		AR131	-0.240543	-0.350818	0.0693479		AR131	0.000460051	-0.000323158	-0.00107977		AR131	-0.000709928	-0.0032064	-0.00260321		AR131	-0.295669	-0.167512	-0.267477		AR131	0.275293	0.0478854	-0.291048		AR131	-0.0470452	0.0231764	0.00210218		AR131	-1.78628	-0.31695	-0.190844		AR131	-0.12414	-0.107298	-0.167121
AR132	-0.911125	-0.485787	0.38703		AR132	-0.665666	-0.0878968	0.187701		AR132	-9.56806e-05	-9.53611e-05	0.0022226		AR132	-0.00448716	-0.00558767	0.00140941		AR132	0.294374	1.48616	1.40846		AR132	-0.507156	-0.216933	0.0197362		AR132	0.00436794	-0.0105037	-0.0160491		AR132	1.54657	1.19102	0.179497		AR132	0.0375756	-0.107547	-0.0489313
AR133	-2.39759	-0.070011	-0.499442		AR133	1.42665	0.862556	-0.399604		AR133	-0.00017274	0.000205571	-0.00877559		AR133	-0.00167626	-9.12794e-05	-0.0018832		AR133	0.485986	0.414782	0.539055		AR133	-0.461487	-0.0109305	0.0229725		AR133	0.0337201	-0.0121735	0.0683628		AR133	0.822254	0.65578	0.53791		AR133	0.0262025	0.0370543	-0.0552661
AR134	-0.283665	-0.288831	0.222679		AR134	0.445907	1.23092	-0.238008		AR134	0.000732858	0.00077265	-0.000146665		AR134	-0.000670692	0.00200359	0.000218948		AR134	-0.101748	-0.561067	1.30224		AR134	-0.559309	-0.0703662	-0.20848		AR134	0.0841009	0.0269493	0.0126898		AR134	1.10774	0.943498	-0.106907		AR134	-0.0535686	-0.156832	-0.0798783
AR135	-0.10091	-0.837314	0.100527		AR135	0.161388	0.992484	0.355141		AR135	0.00151769	6.30383e-05	0.00634553		AR135	0.002079	-0.00389014	-0.000225755		AR135	-0.0406971	-1.03874	-0.379977		AR135	-0.111875	-0.254925	-0.126019		AR135	-0.0871767	0.0104236	-0.0195984		AR135	0.160829	1.45469	0.126757		AR135	-0.0337691	-0.0601291	-0.0313734
AR136	0.405701	0.3755	0.266633		AR136	-1.00668	-1.84026	-0.877984		AR136	-0.00144253	-0.000293233	-0.0102865		AR136	-0.0032317	0.00111541	-0.00198417		AR136	-0.46604	-0.389704	-1.17906		AR136	-0.565727	-0.189818	-0.0251483		AR136	0.0383702	0.0147129	0.0137461		AR136	0.500917	0.356609	-0.171949		AR136	0.0118239	-0.0499808	-0.00114796
AR137	-0.632331	-0.155095	-0.217038		AR137	1.89618	2.41559	0.552731		AR137	0.00124526	0.000246379	0.00349019		AR137	0.00879572	0.00177729	0.00379727		AR137	-1.64129	-1.10868	-1.53314		AR137	-0.201714	-0.0635842	-0.0393544		AR137	0.0530886	0.0428492	0.0223064		AR137	1.33962	0.544751	0.702352		AR137	0.0220428	-0.0121974	-0.00682653
AR138	-1.34564	-0.392141	0.177107		AR138	0.809285	1.23863	0.914668		AR138	0.00108536	8.40598e-05	0.00505517		AR138	0.00324467	-0.000101642	0.00368013		AR138	1.51002	-0.380384	-0.314088		AR138	0.0961565	-0.109024	0.256796		AR138	-0.0846952	0.00520588	-0.0578331		AR138	-0.0753025	0.924326	-0.255166		AR138	-0.0466546	0.0418021	-0.04858
AR139	1.24777	-0.56848	-0.00669425		AR139	0.0689639	1.57182	0.937985		AR139	0.000102056	0.00016278	0.00502936		AR139	-0.00174208	0.00136634	0.00311472		AR139	0.906349	0.0196187	1.46534		AR139	-0.14783	-0.13555	-0.282168		AR139	0.0553781	0.0203151	0.0293493		AR139	0.469331	0.214977	0.122412		AR139	0.0123131	0.0648985	-0.0118357
AR140	-0.169455	-0.320486	0.410262		AR140	-0.0392469	0.0822134	0.640646		AR140	0.00144539	0.000700616	0.0113118		AR140	0.00455046	0.000686279	0.00117203		AR140	0.25856	-0.152308	0.867408		AR140	-0.415244	-0.317042	-0.20842		AR140	0.03344	0.0763602	0.039533		AR140	0.911978	0.158674	0.146807		AR140	0.00119409	0.0133251	0.0869547
AR141	-0.174001	-0.256291	0.076182		AR141	0.23501	1.03942	0.890873		AR141	0.000596461	-0.000388107	0.00431422		AR141	0.00075687	0.00228207	0.000525266		AR141	1.0028	0.31302	2.14841		AR141	0.0846023	0.299007	0.0660537		AR141	1.53956e-05	-0.0251115	-0.0516345		AR141	-0.27539	-0.323265	-0.353104		AR141	0.0218475	0.0278133	-0.0246863
AR142	-0.320492	-0.590681	0.1584		AR142	1.69001	1.40428	0.357484		AR142	0.0026642	0.000128995	-0.00397924		AR142	0.00600691	0.00228899	5.94474e-06		AR142	1.37516	0.270594	1.08139		AR142	-0.218006	-0.185352	-0.324402		AR142	-0.0131391	0.0302682	0.0594751		AR142	-0.418317	0.2484	-0.0351896		AR142	-0.0243181	0.0057518	0.0463221
AR143	0.497666	-0.222943	-0.794443		AR143	-1.12522	-2.10292	-0.779379		AR143	-0.00129101	-0.000696046	-0.0036598		AR143	0.00138141	-0.00158695	0.000488805		AR143	-0.348944	-0.0622385	-0.648654		AR143	0.791144	0.0598539	-0.213508		AR143	-0.0335441	-0.00159141	0.0384875		AR143	-0.286271	-1.30198	-0.290201		AR143	-0.0294894	-0.0115384	-0.0224347
AR144	0.887284	0.176474	-0.42916		AR144	0.835464	0.129052	0.487232		AR144	0.00286858	-0.000620704	-0.00165517		AR144	0.00692232	0.00118684	0.00160329		AR144	0.122903	-0.018637	0.18748		AR144	-0.161093	0.0568842	0.0442432		AR144	0.00659138	0.0122361	0.0210884		AR144	0.224023	-0.356745	-0.187287		AR144	0.0200092	0.0416055	-0.0329384
AR145	0.420968	-0.186699	-0.11897		AR145	-0.141913	-0.0469027	0.197966		AR145	-0.00192397	-2.39681e-05	-0.000762855		AR145	-0.00387313	-0.000756312	0.000655921		AR145	-0.471858	0.337599	0.628727		AR145	-0.416852	-0.155494	-0.546957		AR145	0.0127352	-0.0302685	0.0174206		AR145	-0.180478	-0.407884	-0.0784309		AR145	-0.0347307	-0.166402	-0.0580216
AR146	-0.170866	-0.560042	-0.432371		AR146	1.00843	-0.355705	-0.301287		AR146	-0.000512846	-9.22761e-05	0.00524882		AR146	7.16506e-05	-0.000758095	0.00438355		AR146	0.117747	0.737424	1.42913		AR146	0.208391	-0.0493124	0.0133778		AR146	0.0501703	0.0580884	0.0232163		AR146	-0.712625	0.0930275	0.271018		AR146	0.0598319	0.0588118	0.0343344
AR147	1.01938	-0.11206	-0.305841		AR147	0.294024	0.396478	-0.503385		AR147	-0.000868959	0.000380413	-0.00629301		AR147	0.00474115	0.000717791	0.000245644		AR147	0.392604	0.877005	1.5085		AR147	0.117661	-0.01833	-0.324282		AR147	-0.072979	0.0220515	-0.000998945		AR147	-0.639482	-0.11687	0.240997		AR147	-0.0847472	0.0265613	-0.0642113
AR148	-1.68075	-1.39855	-0.788811		AR148	0.663965	-0.519972	0.0902723		AR148	-0.000352263	-0.00028249	0.00527408		AR148	0.00266367	-0.00134408	0.00317991		AR148	-0.254682	0.229693	-1.15619		AR148	-0.35012	0.0159487	0.0749848		AR148	0.0915502	0.0339646	0.0316726		AR148	1.01163	0.476286	0.293656		AR148	0.0238615	-0.0337467	-0.0191132
AR149	1.45594	0.126886	0.0163659		AR149	0.012342	0.896854	0.361649		AR149	-0.00109074	0.00029807	0.000936464		AR149	-0.00170946	-0.000803649	0.000886111		AR149	-0.641405	-2.05108	-1.88536		AR149	-0.319626	-0.305225	-0.100855		AR149	0.014727	0.0152422	0.0179803		AR149	0.323119	1.3053	0.236977		AR149	-0.0594006	-0.470487	-0.119733
AR150	-0.337538	-0.567327	-0.353203		AR150	1.98739	0.625306	0.109266		AR150	0.000189211	0.000345683	0.00183852		AR150	0.00821773	0.00268751	-0.000378687		AR150	-0.708329	0.421038	-1.04501		AR150	-0.135968	-0.0496436	0.419494		AR150	0.0562707	0.0722342	0.036569		AR150	0.75246	-0.439921	-0.054505		AR150	0.105314	0.0184799	0.0691766
AR151	0.449306	-0.0753348	0.705126		AR151	0.226246	0.92554	-0.106206		AR151	-0.00115138	-0.00051344	0.00266227		AR151	0.00452823	-0.00117154	0.00333539		AR151	-0.946712	-0.370357	-2.21918		AR151	0.773499	0.0238715	0.402292		AR151	0.00162688	0.0294061	0.0402994		AR151	-0.803432	0.0426476	-0.403768		AR151	-0.0333442	-0.00329207	-0.00733074
AR152	-0.39005	1.00022	0.410392		AR152	1.10305	0.852693	-0.279265		AR152	0.000815346	0.000245926	0.00947346		AR152	0.0107475	8.72927e-05	0.00153009		AR152	0.315225	-0.0985162	-0.944429		AR152	0.179557	0.105065	0.120875		AR152	0.0552729	-0.0497915	0.0214204		AR152	0.997067	-0.0696901	-0.0860287		AR152	0.100332	-0.0693705	0.0287063
AR153	-2.15079	-0.922604	-0.678175		AR153	-0.168733	1.46958	0.377825		AR153	0.00296916	0.000259488	-0.000170123		AR153	0.00461833	-0.000183479	0.000577148		AR153	0.836465	-1.47195	-1.14018		AR153	-0.412261	-0.201802	-0.00674038		AR153	0.0479828	0.0568697	-0.0177279		AR153	1.08197	1.22485	0.224461		AR153	-0.0155649	-0.450725	-0.0624391
AR154	1.3034	-0.600348	0.196744		AR154	1.36762	1.06473	0.441437		AR154	0.00114058	0.000190277	0.0048489		AR154	0.00132113	0.00110866	0.00108016		AR154	0.097057	-1.24771	-1.0944		AR154	0.428246	-0.12369	-0.267685		AR154	-0.0338019	0.0515499	0.0153159		AR154	0.298891	0.748353	0.426632		AR154	-0.0827699	-0.493241	-0.0939595
AR155	-1.05023	0.182123	-0.662762		AR155	-1.23614	-0.655827	-0.303998		AR155	0.000388493	0.000104679	-0.00183397		AR155	-0.00740626	0.000554687	-0.00316768		AR155	0.629667	0.330441	-1.07889		AR155	0.603739	-0.184081	0.0517579		AR155	0.00738302	0.0161588	0.0500818		AR155	-0.506876	-0.52489	-0.175774		AR155	0.00220888	-0.142811	-0.0592352
AR156	-0.0125929	-0.0218055	-0.0384774		AR156	-0.385545	-0.324049	0.212453		AR156	-0.000414908	0.000153047	-0.000655671		AR156	-0.000186405	-0.00242124	0.000471445		AR156	0.256375	0.077305	-0.00692866		AR156	-0.622981	-0.32882	-0.0435695		AR156	0.0678192	0.0259718	0.0485541		AR156	0.295792	-0.340641	0.648324		AR156	0.00758892	0.025905	0.0683594
AR157	-0.754714	-0.930508	0.502945		AR157	0.446042	0.0521557	0.760807		AR157	0.000755632	-0.000128479	0.00964513		AR157	0.00279873	-3.17363e-06	0.00322778		AR157	1.17132	0.519148	1.81727		AR157	0.256716	0.0600485	0.0648771		AR157	-0.0443157	-0.0249893	0.0152666		AR157	-0.545112	-0.165858	0.218975		AR157	0.00823358	-0.00703082	-0.0210167
AR158	0.728993	0.93861	0.642174		AR158	-1.81873	-0.729073	-0.857331		AR158	-0.00161864	-0.000512929	-0.00079479		AR158	-0.0120833	-0.00207611	-0.00115929		AR158	-0.591876	-1.04608	-1.48545		AR158	-0.467835	-0.0395505	0.385652		AR158	-0.00741793	-0.015847	-0.00647385		AR158	0.20761	1.19597	0.318466		AR158	-0.0354869	0.202832	0.0985442
AR159	0.34471	1.05358	1.05739		AR159	1.95565	2.05818	1.08918		AR159	0.000438032	0.000545472	0.0085662		AR159	0.00464442	0.00375917	0.0021995		AR159	-1.78051	-1.53386	-2.72853		AR159	-0.167012	-0.0964951	-0.0403092		AR159	0.132314	0.0543002	0.0832062		AR159	-0.250973	1.07411	0.258145		AR159	-0.064092	-0.0596132	-0.0270784
AR160	0.501329	1.2436	0.0458939		AR160	-0.376977	-0.451537	-0.311895		AR160	0.00113815	-4.49768e-05	0.00278287		AR160	0.00466833	0.00110227	-0.000183084		AR160	-0.37765	0.325812	-0.0697885		AR160	-0.612487	-0.310191	-0.608871		AR160	0.0386476	0.0399055	0.0479715		AR160	-0.121023	-0.0986045	0.0447494		AR160	-0.0351074	-0.00552339	0.00341847
AR161	-0.48739	-0.358539	0.224707		AR161	-0.473363	2.21752	0.19647		AR161	0.00121576	0.000423049	0.00612901		AR161	-0.000307905	-0.000688466	-0.00025176		AR161	0.403214	0.950779	2.0302		AR161	0.0913153	-0.223735	-0.445255		AR161	0.0650892	0.0609579	0.0157751		AR161	1.14034	1.24013	0.419801		AR161	0.0241622	-0.0404847	0.00588672
AR162	0.0788743	-0.179907	-0.557316		AR162	0.484944	0.7135	-0.141604		AR162	-0.000486541	-0.000373553	0.00595928		AR162	-0.000337562	1.48007e-05	0.000835282		AR162	0.374626	0.165618	2.08644		AR162	-0.249242	-0.160689	-0.597424		AR162	0.0227653	0.0151965	0.00419691		AR162	-0.632161	-0.278046	0.0985427		AR162	-0.108314	-0.0141838	-0.00846548
AR163	-0.331454	0.487534	0.550671		AR163	-0.723731	-0.251467	-0.0468975		AR163	0.000627692	5.2468e-05	-2.64608e-05		AR163	0.00261242	-0.00018865	-0.00176899		AR163	0.0823903	-0.711453	-0.681481		AR163	-0.617495	0.0415535	0.12844		AR163	0.100593	-0.00774957	0.022284		AR163	1.11102	0.233726	0.00293142		AR163	-0.00380815	-0.0174796	0.0692393
AR164	1.43475	-0.403107	-0.368413		AR164	-0.198759	1.28732	-0.192119		AR164	0.00193132	0.00032617	0.00321019		AR164	0.000795906	0.000710193	0.00213649		AR164	0.656052	-0.258456	0.863631		AR164	-0.347559	-0.059952	-0.521151		AR164	0.0284715	0.0414303	0.046811		AR164	0.462822	0.63949	0.0788622		AR164	-0.0177248	0.0115464	0.00721026
AR165	-1.08707	0.40354	-0.467613		AR165	1.27462	0.0524153	0.00808634		AR165	0.00074519	9.88451e-05	-0.00572014		AR165	0.00296443	0.00230436	0.000145393		AR165	-0.350712	-0.147833	0.881566		AR165	-0.878352	-0.166464	0.0134972		AR165	0.0972319	0.0429041	-0.0184392		AR165	0.713197	0.555189	-0.321347		AR165	-0.0321381	0.0243022	-0.020881

## Sheet: S2. PGV
TABLE S2 | Predicted Genotypic Values (PGV) for Surface Leaf Temperature (SLT, ºC) , SPAD, PRI and NDVI indexes, Yield (Kg / plant), and berry traits (ºBrix, pH, Total acidity, and weight) and respective rank for tolerance to abiotic stress, for the three seasons (2019, 2020, 2021) (obtained with the fitting of the multivariate linear mixed model). In the columns of SLT, SPAD, PRI and NDVI, the c…
SLT (Surface Leaf Temperature)								SPAD index								PRI (Photochemical Reflectance Index)								NDVI (Normalized Difference Vegetation Index)								Yield								ºBrix								pH
clone	2019	Rank	2020	Rank	2021	Rank		clone	2019	Rank	2020	Rank	2021	Rank		clone	2019	Rank	2020	Rank	2021	Rank		clone	2019	Rank	2020	Rank	2021	Rank		clone	2019	Rank	2020	Rank	2021	Rank		clone	2019	Rank	2020	Rank	2021	Rank		clone	2019
AR001	31.5912	114	27.8951	2	24.9816	67		AR001	14.109	67	16.5551	50	10.7519	72		AR001	0.0197347	116	0.0199375	68	0.129757	75		AR001	0.677164	40	0.790312	87	0.854872	97		AR001	5.01394	46	6.44609	33	4.97321	107		AR001	22.8763	80	23.1295	78	24.0698	160		AR001	3.57894
AR002	31.1368	85	30.048	141	25.1135	87		AR002	14.7383	110	18.0155	136	11.5599	145		AR002	0.0210181	152	0.0203635	131	0.137708	151		AR002	0.680962	93	0.789615	62	0.853522	64		AR002	5.14758	41	5.88875	69	7.06723	18		AR002	23.3241	104	22.5756	41	23.4275	60		AR002	3.57872
AR003	30.2794	28	29.3456	79	25.4794	139		AR003	15.1255	130	17.4787	102	11.3925	139		AR003	0.0218055	161	0.0204395	137	0.136121	141		AR003	0.682759	125	0.791992	135	0.852387	48		AR003	5.59411	16	6.41977	37	7.12297	16		AR003	22.267	40	24.2779	154	23.0255	12		AR003	3.53049
AR004	30.2935	29	29.2851	72	24.3775	8		AR004	14.4359	87	17.777	115	11.2317	125		AR004	0.0159837	11	0.0198756	55	0.134828	129		AR004	0.671636	11	0.792563	148	0.852098	39		AR004	4.93981	51	6.07709	54	6.55163	35		AR004	22.3155	43	23.0072	70	23.0474	14		AR004	3.54757
AR005	31.8216	129	30.1351	144	24.8502	51		AR005	15.1514	133	16.3086	40	11.3493	134		AR005	0.019642	114	0.0200044	78	0.131937	97		AR005	0.684132	144	0.791841	132	0.846123	5		AR005	5.20318	37	5.2964	121	5.65136	84		AR005	22.6031	57	23.5998	110	23.5126	84		AR005	3.59196
AR006	30.1646	22	29.3457	80	24.674	31		AR006	14.4684	89	15.9003	25	10.7064	68		AR006	0.0171773	23	0.0197648	45	0.13106	85		AR006	0.682076	115	0.792115	137	0.85717	142		AR006	4.23883	107	5.12152	127	5.96245	64		AR006	21.4199	7	21.3775	11	22.7912	5		AR006	3.52541
AR007	30.7956	56	29.553	100	25.5475	149		AR007	12.3816	9	13.1534	3	9.44067	6		AR007	0.0181629	49	0.0185256	4	0.11679	6		AR007	0.671427	9	0.787143	13	0.850413	18		AR007	3.73004	139	4.27867	157	3.57217	154		AR007	22.4677	51	22.6945	47	23.4344	63		AR007	3.53109
AR008	31.3747	99	30.2851	152	25.0238	74		AR008	14.1099	68	16.0017	28	10.9897	96		AR008	0.0197637	120	0.0195193	26	0.131916	96		AR008	0.682965	129	0.791466	127	0.856164	130		AR008	4.66877	71	5.50534	99	6.01744	62		AR008	22.6448	66	21.4074	13	23.7373	127		AR008	3.54461
AR009	32.9035	159	30.9146	165	26.6268	165		AR009	10.9904	1	12.9909	2	9.99716	18		AR009	0.00636979	1	0.01862	6	0.119298	12		AR009	0.64893	1	0.788149	29	0.854634	90		AR009	2.48389	163	3.8411	162	2.24014	164.8		AR009	20.6162	1	20.4519	2	22.6784	4		AR009	3.43491
AR010	32.0625	142	29.8599	129	24.9649	66		AR010	12.7285	13	16.0043	29	10.5194	55		AR010	0.0157057	8	0.0195163	25	0.127218	46		AR010	0.672855	17	0.791144	113	0.852114	40		AR010	4.1622	115	5.40156	109	4.31818	141		AR010	21.4769	9	21.5942	17	23.5366	89		AR010	3.44567
AR011	30.5566	41	30.1465	145	24.8732	53		AR011	14.0477	61	15.6235	23	10.4081	41		AR011	0.016099	12	0.0193984	20	0.133826	121		AR011	0.672906	18	0.787311	14	0.854668	91		AR011	3.28623	151	5.38207	113	4.01462	149		AR011	22.3268	44	21.3886	12	23.2413	33		AR011	3.51089
AR012	31.943	135	29.1123	55	25.3702	128		AR012	12.2262	8	14.4203	10	9.10948	1		AR012	0.0131519	4	0.0184636	3	0.115128	3		AR012	0.666094	6	0.789087	49	0.84972	14		AR012	3.11418	155	4.35958	155	3.42215	157		AR012	21.6119	11	20.3552	1	22.4926	1		AR012	3.57992
AR013	32.1573	145	29.7784	119	25.5994	152		AR013	11.0908	2	14.7641	12	9.87117	10		AR013	0.0126333	3	0.0192258	14	0.124297	30		AR013	0.658077	2	0.787533	16	0.85134	33		AR013	3.16998	154	4.32789	156	4.66768	123		AR013	21.6674	14	22.2918	30	23.4001	58		AR013	3.56589
AR014	29.6723	9	29.0171	43	24.4685	15		AR014	14.784	115	16.743	60	10.4573	48		AR014	0.0174146	28	0.0204618	143	0.131323	89		AR014	0.681706	107	0.793373	158	0.85079	24		AR014	5.19871	38	6.21117	44	6.07179	59		AR014	23.0275	85	22.3443	32	23.2101	28		AR014	3.56611
AR015	31.6046	117	29.4755	91	25.5065	141		AR015	14.6953	104	17.8795	125	10.8823	81		AR015	0.021081	153	0.0198362	50	0.13428	123		AR015	0.681711	108	0.790468	92	0.857236	144		AR015	4.9321	52	7.04979	6	6.62166	34		AR015	21.973	30	23.456	103	23.3314	47		AR015	3.54931
AR016	32.1209	144	30.3902	156	25.534	145		AR016	11.5958	4	13.5344	6	9.39608	5		AR016	0.0105932	2	0.0178108	1	0.119406	13		AR016	0.662236	3	0.788336	34	0.852223	44		AR016	2.83149	160	3.92059	161	2.58636	164		AR016	21.5063	10	22.7593	55	23.3598	54		AR016	3.50092
AR017	32.0429	140	29.2808	71	24.799	46		AR017	13.4602	31	16.196	36	10.1841	28		AR017	0.0192712	97	0.0198929	60	0.131232	88		AR017	0.680031	78	0.788282	31	0.855045	105		AR017	5.276	32	6.7874	12	6.15005	54		AR017	22.8444	77	22.1925	28	23.5912	98		AR017	3.62255
AR018	30.6684	45	29.6321	105	24.993	69		AR018	15.4219	143	17.5395	104	11.0999	105		AR018	0.0183921	61	0.0205284	150	0.136089	140		AR018	0.678774	62	0.791775	131	0.873108	165		AR018	3.98833	122	5.53829	93	5.87286	69		AR018	23.9004	141	24.1807	146	23.9061	146		AR018	3.69033
AR019	33.2244	162	29.5403	97	25.131	90		AR019	15.0089	124	16.6567	57	10.134	25		AR019	0.0190785	90	0.0201066	95	0.136878	147		AR019	0.684127	143	0.788101	28	0.854428	81		AR019	4.39142	97	5.38695	112	4.85808	114		AR019	22.596	56	24.1949	147	23.6252	104		AR019	3.63565
AR020	31.4048	104	29.3169	76	24.7886	43		AR020	14.7823	114	17.6364	110	12.1687	164		AR020	0.0188301	78	0.0205807	152	0.132775	107		AR020	0.6854	151	0.790651	100	0.847849	7		AR020	6.14088	7	6.10183	52	7.06217	20		AR020	22.0907	33	24.0506	138	23.6376	108		AR020	3.52637
AR021	29.9346	13	29.4355	85	24.5478	19		AR021	15.7735	154	17.3171	93	11.3693	137		AR021	0.0200555	128	0.0202428	115	0.142874	164		AR021	0.681035	95	0.788322	32	0.858374	156		AR021	4.91462	55	5.109	128	5.63879	85		AR021	22.9835	84	23.0332	71	23.6857	116		AR021	3.49176
AR022	30.86	63	29.2931	73	24.3971	11		AR022	15.5606	148	18.6136	156	11.9976	160		AR022	0.0218066	162	0.0199443	69	0.128807	61		AR022	0.681524	103	0.792515	147	0.85712	140		AR022	5.52269	21	6.14052	47	6.65202	31		AR022	21.9149	23	24.1783	145	23.3445	51		AR022	3.49143
AR023	30.013	15	29.3972	84	24.7444	37		AR023	15.0786	127	17.4922	103	11.353	135		AR023	0.0205111	142	0.0198811	58	0.134899	132		AR023	0.681435	102	0.79116	115	0.855991	121		AR023	5.26533	33	5.94371	66	7.10346	17		AR023	23.7503	132	22.3601	34	23.4768	74		AR023	3.62039
AR024	31.4012	103	29.7218	114	24.9045	55		AR024	14.7592	112	18.404	151	11.2269	124		AR024	0.0166604	16	0.0209149	160	0.133628	119		AR024	0.684271	145	0.789507	61	0.856056	126		AR024	4.65314	74	5.67184	83	5.66714	82		AR024	21.944	28	22.6528	44	23.4474	65		AR024	3.56548
AR025	31.4303	105	28.9263	34	25.1183	89		AR025	13.8162	49	16.6112	53	10.8278	77		AR025	0.0171765	22	0.0199923	75	0.123886	26		AR025	0.678083	56	0.790646	99	0.853524	65		AR025	3.80366	134	5.05047	133	4.67952	122		AR025	21.9272	25	21.944	22	23.05	15		AR025	3.5207
AR026	30.6929	49	30.0537	142	25.0012	71		AR026	11.5335	3	15.0121	16	10.2379	30		AR026	0.0148438	5	0.0183348	2	0.12562	38		AR026	0.665987	5	0.783339	1	0.850709	22		AR026	5.49525	22	5.80668	74	5.79812	72		AR026	21.0484	4	21.4076	14	23.5361	88		AR026	3.50555
AR027	31.556	109	30.7248	163	24.84	49		AR027	14.3586	83	17.314	92	10.0093	19		AR027	0.0174308	29	0.0201576	104	0.130405	78		AR027	0.677234	41	0.790542	94	0.852195	43		AR027	4.4628	91	6.23287	42	3.85437	151		AR027	21.0358	3	21.1999	5	23.2497	35		AR027	3.41186
AR028	30.6826	48	29.531	95	25.3393	127		AR028	13.2755	26	16.479	46	10.46	49		AR028	0.0195194	110	0.0204586	141	0.126993	45		AR028	0.685987	154	0.79036	89	0.850893	27		AR028	4.6162	81	6.42301	36	6.30889	45		AR028	24.2378	151	24.0701	140	24.0611	159		AR028	3.63219
AR029	31.9671	136	28.7293	17	25.2697	114		AR029	14.0827	63	17.2295	87	11.3608	136		AR029	0.0148856	6	0.0195344	27	0.14073	161		AR029	0.673935	24	0.790151	80	0.857629	150		AR029	3.92896	125	5.50091	101	5.69415	79		AR029	21.6409	12	20.9005	3	23.3458	52		AR029	3.53518
AR030	31.0137	75	29.9945	139	24.4557	13		AR030	14.3404	80	17.234	88	11.1008	106		AR030	0.0174401	30	0.0194831	24	0.121844	17		AR030	0.678868	66	0.786126	4	0.852127	41		AR030	3.5569	145	5.1606	124	4.32534	139		AR030	21.9995	31	22.6584	45	23.1828	26		AR030	3.49291
AR031	30.6092	43	29.1655	60	25.8036	163		AR031	14.2664	76	17.8419	121	9.8882	11		AR031	NA	NA	NA	NA	0.136831	146		AR031	NA	NA	0.788323	33	0.853521	63		AR031	3.04973	157	5.76103	77	4.18877	144		AR031	na	na	na	na	23.2929	39		AR031	na
AR032	31.706	123	29.652	109	24.5214	18		AR032	13.8681	52	15.3786	21	10.806	76		AR032	0.0213534	157	0.0196103	33	0.129321	70		AR032	0.676336	33	0.793446	159	0.857504	149		AR032	4.44829	94	5.97381	62	5.46182	94		AR032	22.3294	45	22.018	23	23.6878	118		AR032	3.55367
AR033	30.9861	71	29.8812	131	25.4143	132		AR033	14.6354	102	17.6623	111	11.0392	102		AR033	0.0204026	138	0.0207383	157	0.13713	148		AR033	0.68294	128	0.790079	74	0.85612	129		AR033	4.47032	90	6.98887	8	7.22474	13		AR033	23.7194	129	23.4006	94	23.7775	132		AR033	3.64995
AR034	31.5845	113	30.193	148	25.2098	104		AR034	13.2929	27	12.7846	1	9.36676	3		AR034	0.0186812	70	0.0200265	84	0.135684	136		AR034	0.680554	88	0.788831	42	0.852993	53		AR034	3.06171	156	4.87489	142	3.74051	152		AR034	21.8362	22	21.2423	6	23.2361	30		AR034	3.64974
AR035	31.1065	84	29.725	115	25.7397	160		AR035	11.7989	6	14.3478	8	9.53992	7		AR035	0.0159789	10	0.0188427	7	0.116581	5		AR035	0.6625	4	0.786616	9	0.845965	4		AR035	3.91794	126	6.62744	22	4.47524	132		AR035	22.6989	69	21.449	15	23.0462	13		AR035	3.6542
AR036	30.3848	32	29.0658	47	24.186	2		AR036	14.2272	74	16.0608	33	10.5585	59		AR036	0.0173515	25	0.0198791	57	0.125756	39		AR036	0.67418	25	0.789764	66	0.85396	71		AR036	4.79928	64	6.76526	14	5.48115	93		AR036	23.5822	123	21.6873	18	23.1799	25		AR036	3.65385
AR037	30.6723	47	30.5993	160	25.1152	88		AR037	14.483	90	17.543	105	10.9386	91		AR037	0.0187943	77	0.0203649	132	0.131756	94		AR037	0.676513	35	0.790481	93	0.854829	96		AR037	5.30442	30	6.47392	31	5.93585	67		AR037	22.8151	74	24.5386	162	23.5079	81		AR037	3.5792
AR038	32.8382	158	28.832	26	24.7969	45		AR038	14.9759	122	17.4569	100	11.4323	141		AR038	0.0180288	44	0.0202505	116	0.132987	109		AR038	0.678386	57	0.793364	157	0.856578	137		AR038	5.01968	45	6.47749	30	7.05204	21		AR038	22.6392	63	23.431	100	23.5207	85		AR038	3.66607
AR039	31.4822	107	28.4625	9	24.9353	59		AR039	14.4164	86	17.9836	131	10.8321	78		AR039	0.0190192	87	0.0202605	119	0.135003	133		AR039	0.67679	38	0.790893	110	0.854969	103		AR039	4.83083	61	6.14295	46	6.48351	36		AR039	23.1211	93	23.0905	73	23.5442	90		AR039	3.59784
AR040	31.0106	73	28.3468	8	24.9878	68		AR040	13.108	22	14.9574	15	10.1295	24		AR040	0.017582	35	0.0189029	9	0.124107	29		AR040	0.676306	32	0.78665	10	0.855453	113		AR040	4.27351	102	5.60499	88	5.63154	86		AR040	23.1007	91	22.8459	60	23.6367	107		AR040	3.58465
AR041	31.0497	78	29.7875	123	24.3707	7		AR041	15.2931	140	18.116	143	10.9482	93		AR041	0.0187078	72	0.0200372	85	0.133356	115		AR041	0.68373	136	0.794368	164	0.854551	86		AR041	3.75171	136	4.75694	144	5.53276	91		AR041	23.3929	110	24.2295	149	23.8364	141		AR041	3.62682
AR042	31.9732	137	29.0025	39	24.7593	39		AR042	14.7161	106	15.6159	22	9.97192	16		AR042	0.0182445	54	0.0200241	83	0.137416	149		AR042	0.67698	39	0.793019	152	0.854121	75		AR042	4.73671	66	5.34367	115	5.78006	73		AR042	22.8414	76	23.369	92	23.8897	143		AR042	3.56994
AR043	31.2896	94	29.2285	66	24.2761	6		AR043	14.7422	111	16.2063	37	10.1799	27		AR043	0.0194964	108	0.0196753	39	0.123584	24		AR043	0.67759	49	0.789126	51	0.845451	2		AR043	6.01342	10	7.12751	4	6.06054	60		AR043	22.8498	78	22.049	26	22.924	8		AR043	3.56524
AR044	32.0003	139	28.8754	32	25.5377	146		AR044	12.7531	16	13.2465	4	9.38305	4		AR044	0.0167715	18	0.0185397	5	0.0951737	1		AR044	0.673655	23	0.78891	44	0.845074	1		AR044	5.24275	35	5.48634	102	3.43283	156		AR044	23.5088	122	22.5937	42	23.58	96		AR044	3.63902
AR045	31.1663	89	29.1917	63	25.7341	158		AR045	14.1153	70	14.9284	14	9.86282	9		AR045	0.016465	15	0.0197476	44	0.131486	91		AR045	0.673628	22	0.789852	67	0.85324	57		AR045	5.90896	13	5.56283	91	5.59881	87		AR045	21.942	27	21.3491	9	22.9831	10		AR045	3.53055
AR046	31.293	95	29.5062	94	25.5101	142		AR046	16.1533	160	18.7326	160	11.8847	155		AR046	0.020933	151	0.020299	125	0.131189	87		AR046	0.682802	126	0.790941	111	0.856005	123		AR046	5.33394	29	6.42735	34	7.45748	11		AR046	22.5459	54	23.6954	115	23.5092	82		AR046	3.59219
AR047	30.0804	19	29.7812	120	24.6631	29		AR047	12.7057	12	18.02	137	10.4107	43		AR047	0.0187399	75	0.0200416	88	0.118923	11		AR047	0.681792	110	0.788513	35	0.852716	50		AR047	5.44293	24	6.75554	15	5.36902	96		AR047	21.7482	17	21.1568	4	23.2397	32		AR047	3.51968
AR048	31.772	128	29.2456	68	24.2194	3		AR048	13.4897	33	16.1364	35	10.7172	69		AR048	0.0204644	141	0.0198883	59	0.133104	112		AR048	0.680331	84	0.789696	64	0.853427	61		AR048	4.44428	95	5.18594	123	5.37273	95		AR048	21.6495	13	21.3239	8	23.446	64		AR048	3.45778
AR049	33.5709	165	30.5659	159	25.5173	143		AR049	11.9065	7	13.2948	5	9.95479	14		AR049	0.0178956	39	0.0198139	47	0.115123	2		AR049	0.672831	16	0.788579	37	0.848259	9		AR049	3.43616	149	4.8936	141	3.47397	155		AR049	21.7066	15	23.7144	117	23.3156	42		AR049	3.49983
AR050	31.0108	74	30.004	140	25.1565	97		AR050	13.8784	53	17.1528	86	10.6265	63		AR050	0.0181007	47	0.019332	17	0.130937	84		AR050	0.682875	127	0.790104	76	0.856035	125		AR050	4.86402	58	6.69749	18	5.28038	101		AR050	21.019	2	21.2646	7	22.5679	2		AR050	3.49744
AR051	31.3755	100	29.8262	126	25.1531	94		AR051	15.9411	156	17.2415	90	11.2091	122		AR051	0.0211083	154	0.0199312	65	0.13072	82		AR051	0.683515	132	0.792232	140	0.857966	154		AR051	4.02355	121	5.33668	116	4.29907	142		AR051	23.0333	86	22.0385	25	23.4738	72		AR051	3.61517
AR052	31.7342	125	28.9356	37	25.5439	147		AR052	13.8108	48	17.2362	89	11.1715	113		AR052	0.0188976	82	0.0204979	146	0.133573	118		AR052	0.68194	113	0.790446	91	0.848213	8		AR052	3.82806	132	6.03287	56	4.2557	143		AR052	22.4645	50	22.0285	24	23.1549	22		AR052	3.5932
AR053	31.3974	102	29.9869	138	25.1491	93		AR053	15.0556	125	16.0071	30	10.9305	87		AR053	0.017107	21	0.0199318	66	0.126702	44		AR053	0.682693	123	0.790246	83	0.850678	21		AR053	3.48098	147	4.61083	149	3.22985	159		AR053	23.4946	119	23.9575	127	23.6504	110		AR053	3.5118
AR054	31.8598	132	29.88	130	25.2594	111		AR054	13.6881	45	15.3778	20	10.905	83		AR054	0.0196295	113	0.0205395	151	0.127621	47		AR054	0.679127	70	0.793218	155	0.851118	29		AR054	6.15186	6	6.45293	32	7.54229	10		AR054	21.8262	21	21.3763	10	23.566	94		AR054	3.51189
AR055	30.2391	25	28.7968	21	25.3062	119		AR055	12.3855	10	15.9412	27	9.99662	17		AR055	0.0204161	139	0.0199327	67	0.13274	106		AR055	0.676451	34	0.788234	30	0.855772	118		AR055	4.03795	120	5.04892	134	5.70466	78		AR055	21.9349	26	23.4594	104	23.7584	130		AR055	3.48837
AR056	31.2281	92	29.7836	121	24.3796	9		AR056	12.7875	17	16.0573	32	9.91603	12		AR056	0.0183448	60	0.0199877	74	0.127709	48		AR056	0.68438	146	0.793634	160	0.853381	59		AR056	3.56505	144	4.92996	139	4.69345	121		AR056	24.3955	156	23.9945	130	24.5432	164		AR056	3.64586
AR057	30.5432	40	29.2153	64	25.1849	102		AR057	13.6773	44	14.4126	9	10.2324	29		AR057	0.0182919	57	0.020594	154	0.119734	15		AR057	0.681385	101	0.793353	156	0.851172	30		AR057	4.29819	99	4.74326	145	4.79293	115		AR057	24.4743	161	23.9934	129	23.9675	151		AR057	3.62536
AR058	31.6036	116	30.3873	155	25.4165	133		AR058	12.9322	18	16.4387	44	9.18901	2		AR058	0.0214334	158	0.0203915	134	0.124481	32		AR058	0.681322	100	0.787623	17	0.850506	19		AR058	3.81889	133	5.01806	135	4.70362	120		AR058	21.9186	24	22.5459	39	23.3668	55		AR058	3.53696
AR059	32.4529	149	29.9443	137	25.0552	80		AR059	14.4895	92	16.9556	71	11.1398	109		AR059	0.0197557	118	0.0202933	124	0.124682	35		AR059	0.686619	157	0.790378	90	0.856926	139		AR059	4.39633	96	5.31131	118	5.89254	68		AR059	23.0998	90	23.1817	80	23.8014	138		AR059	3.67292
AR060	31.6203	119	29.072	48	24.667	30		AR060	14.6063	99	17.8544	123	10.6693	65		AR060	0.0180379	45	0.0197159	42	0.132996	110		AR060	0.677808	53	0.790703	104	0.851203	31		AR060	4.45531	92	5.7507	78	5.33722	98		AR060	22.1098	36	22.4909	37	23.3255	45		AR060	3.58225
AR061	31.477	106	29.5681	101	24.7261	35		AR061	14.3458	82	16.8026	63	10.5657	60		AR061	0.0201982	135	0.020462	144	0.128713	58		AR061	0.685872	153	0.790589	97	0.854259	78		AR061	4.11408	116	6.52756	29	4.94972	110		AR061	24.022	148	23.4186	97	24.0481	157		AR061	3.69019
AR062	30.2375	24	29.899	134	25.2821	115		AR062	14.3619	85	17.3708	95	11.2368	126		AR062	0.0182366	53	0.0201744	106	0.13959	157		AR062	0.680671	91	0.791152	114	0.8549	100		AR062	4.78956	65	6.13669	49	6.1146	55		AR062	23.4029	111	23.4388	101	24.0166	154		AR062	3.58244
AR063	31.192	91	28.7496	19	24.9335	58		AR063	15.4526	144	17.8362	120	11.0143	98		AR063	0.0211156	155	0.0208462	159	0.13808	152		AR063	0.684863	149	0.791334	123	0.851284	32		AR063	4.57232	84	5.73235	79	5.57873	88		AR063	22.5119	53	24.0016	132	24.0074	153		AR063	3.53105
AR064	31.9739	138	29.3065	75	25.677	155		AR064	15.6831	150	18.0263	138	12.0605	161		AR064	0.0186164	67	0.0201952	109	0.136483	144		AR064	0.683575	133	0.792073	136	0.853052	54		AR064	4.60053	83	6.26677	41	5.675	80		AR064	21.826	20	22.9401	65	23.3076	41		AR064	3.57493
AR065	32.1164	143	29.1585	59	25.324	124		AR065	13.9542	58	17.0802	79	11.159	110		AR065	0.0188888	81	0.0198446	51	0.130507	80		AR065	0.686378	156	0.788884	43	0.85463	89		AR065	6.01547	9	7.02959	7	5.16443	106		AR065	23.9243	143	23.4495	102	24.0371	155		AR065	3.69731
AR066	32.9728	161	29.6201	104	24.9265	57		AR066	14.9003	120	18.1589	144	11.9044	158		AR066	0.0192225	95	0.0195606	28	0.131816	95		AR066	0.68248	122	0.790592	98	0.855131	108		AR066	4.84169	60	6.55439	28	6.08708	57		AR066	22.7877	73	23.8167	123	23.4826	78		AR066	3.54863
AR067	32.7515	155	30.174	147	25.2276	108		AR067	15.1587	135	17.6667	113	10.9174	85		AR067	0.0173956	27	0.0199242	63	0.128829	62		AR067	0.677977	54	0.791447	126	0.85515	109		AR067	3.76974	135	5.48049	103	4.97304	108		AR067	23.746	131	24.146	143	23.6581	112		AR067	3.56358
AR068	30.1009	20	29.0641	46	25.7379	159		AR068	14.9786	123	19.1138	163	11.068	104		AR068	0.0205578	145	0.0205157	149	0.129045	66		AR068	0.680654	90	0.787997	24	0.854912	101		AR068	3.84542	130	5.4592	106	4.7517	118		AR068	23.4526	116	23.8174	124	24.058	158		AR068	3.60592
AR069	31.0372	77	28.3243	7	25.0732	83		AR069	15.2152	136	16.0403	31	10.9288	86		AR069	0.0201182	132	0.0201392	100	0.136502	145		AR069	0.687524	160	0.792193	139	0.859781	163		AR069	6.25717	4	6.78708	13	7.90001	4		AR069	22.6684	68	22.491	38	23.4791	76		AR069	3.62528
AR070	30.0605	16	28.1785	6	24.8548	52		AR070	13.9502	57	17.1516	85	10.9859	95		AR070	0.0200867	131	0.020307	129	0.129925	77		AR070	0.68163	105	0.791554	129	0.857241	145		AR070	4.28269	101	5.94856	65	5.96203	66		AR070	23.7741	134	23.1097	75	23.8281	140		AR070	3.57751
AR071	30.8286	60	29.5444	98	25.4611	136		AR071	14.1856	73	15.9026	26	10.1743	26		AR071	0.0186093	66	0.0205839	153	0.123875	25		AR071	0.681052	96	0.790582	95	0.850909	28		AR071	4.66467	72	5.80249	75	5.74925	74		AR071	22.3118	42	23.3277	88	23.6247	103		AR071	3.54428
AR072	31.3341	97	29.3492	81	25.0266	76		AR072	15.1514	132	17.8964	126	10.2803	34		AR072	0.0181943	51	0.0204235	136	0.136172	143		AR072	0.683842	140	0.792681	149	0.855207	110		AR072	5.01969	44	5.86476	72	6.05677	61		AR072	22.4453	49	22.872	61	23.4787	75		AR072	3.54115
AR073	31.1567	88	29.6583	110	25.6844	156		AR073	13.551	38	18.2371	147	10.4082	42		AR073	NA	NA	NA	NA	NA	NA		AR073	NA	NA	0.789419	58	0.848674	12		AR073	NA	NA	NA	NA	NA	NA		AR073	NA	NA	NA	NA	NA	NA		AR073	NA
AR074	30.0067	14	28.7302	18	25.3328	126		AR074	15.1555	134	18.0993	141	11.6341	148		AR074	0.019401	102	0.0204593	142	0.132612	104		AR074	0.680044	79	0.789179	52	0.857313	147		AR074	6.40954	2	8.06333	1	8.10481	3		AR074	22.5699	55	22.9232	63	23.0228	11		AR074	3.5641
AR075	31.7214	124	30.2656	151	24.8162	48		AR075	13.3994	29	17.0182	75	11.1171	108		AR075	0.0199123	125	0.0204985	147	0.140323	160		AR075	0.680791	92	0.793215	154	0.856092	128		AR075	4.16715	114	6.21812	43	5.67159	81		AR075	22.1859	37	22.4611	36	22.6688	3		AR075	3.53025
AR076	32.759	156	28.8424	29	25.3899	130		AR076	14.3147	78	17.5977	108	11.1914	119		AR076	0.0202687	137	0.01964	36	0.12958	72		AR076	0.67858	60	0.790189	81	0.85451	83		AR076	5.27675	31	6.87715	11	7.15665	14		AR076	21.1151	5	21.7335	20	23.3439	50		AR076	3.49648
AR077	31.5731	111	30.2959	153	24.8032	47		AR077	13.0896	21	16.5209	48	10.2747	33		AR077	0.0174517	31	0.019987	73	0.124444	31		AR077	0.673425	21	0.789055	48	0.85001	16		AR077	4.63967	79	5.5077	98	4.13574	146		AR077	21.4612	8	21.7101	19	23.0965	16		AR077	3.55287
AR078	28.5314	1	29.3887	83	24.9399	62		AR078	15.2661	137	17.914	128	11.5705	146		AR078	0.0202612	136	0.020124	99	0.128869	63		AR078	0.681858	112	0.789646	63	0.854727	94		AR078	7.41221	1	7.05381	5	9.86213	1		AR078	22.9725	82	23.5521	109	23.4741	73		AR078	3.62237
AR079	30.7575	52	28.7116	16	25.2537	110		AR079	13.4975	34	16.1264	34	10.4426	46		AR079	0.0179626	42	0.0191864	13	0.115336	4		AR079	0.679628	74	0.790095	75	0.845589	3		AR079	4.52432	88	6.13941	48	6.78362	29		AR079	23.1992	97	24.2252	148	23.451	66		AR079	3.558
AR080	30.6048	42	30.7764	164	24.5122	17		AR080	14.897	119	17.1174	81	10.4606	50		AR080	0.0193343	100	0.0200052	79	0.118283	10		AR080	0.680282	83	0.791047	112	0.85208	38		AR080	3.7333	138	4.99177	136	4.92956	111		AR080	23.4834	118	22.8256	59	23.6782	114		AR080	3.62009
AR081	30.3335	30	30.1624	146	24.7272	36		AR081	13.9091	56	16.8995	66	10.6754	66		AR081	0.0179522	41	0.0201427	101	0.139622	159		AR081	0.676581	36	0.791244	119	0.860595	164		AR081	5.54892	19	6.58617	23	6.92054	26		AR081	22.6439	65	23.8134	122	23.9569	150		AR081	3.66543
AR082	28.9578	3	29.6931	112	25.0377	78		AR082	15.736	153	17.7102	114	10.3737	39		AR082	0.0185373	64	0.0194626	23	0.125243	37		AR082	0.677477	46	0.788637	40	0.85502	104		AR082	4.5391	85	7.69473	2	6.44167	38		AR082	23.4982	120	23.2206	82	23.3784	56		AR082	3.65197
AR083	31.3298	96	28.9322	36	25.0305	77		AR083	13.973	59	17.9017	127	11.215	123		AR083	0.018336	59	0.0203948	135	0.128694	57		AR083	0.678604	61	0.790714	105	0.854683	92		AR083	5.071	42	6.5794	24	6.36679	43		AR083	21.7517	18	22.7628	57	23.4897	80		AR083	3.58259
AR084	30.8953	66	29.4723	90	25.1589	98		AR084	14.5804	98	17.7905	116	11.8029	154		AR084	0.0191409	94	0.0200043	77	0.135877	138		AR084	0.677534	48	0.79406	163	0.857743	152		AR084	5.3422	28	6.66854	20	6.8802	27		AR084	24.264	153	23.369	91	23.7028	120		AR084	3.62862
AR085	30.728	51	29.7299	116	24.9438	64		AR085	14.6312	101	17.4365	99	11.5498	144		AR085	0.0195216	111	0.0202605	120	0.139593	158		AR085	0.679396	73	0.78748	15	0.859056	161		AR085	3.71804	140	5.58241	90	3.96589	150		AR085	23.6159	125	23.5031	105	22.7986	6		AR085	3.60939
AR086	30.4998	38	29.7754	118	25.0466	79		AR086	15.6845	151	18.7664	161	11.7809	153		AR086	0.0193452	101	0.0209186	161	0.129162	68		AR086	0.683073	130	0.791328	122	0.854886	99		AR086	4.64872	77	6.35619	38	6.16165	53		AR086	23.508	121	23.3422	89	23.3004	40		AR086	3.62592
AR087	31.3919	101	30.2121	150	25.2166	106		AR087	14.686	103	17.0919	80	11.1954	120		AR087	0.0200732	129	0.0202401	114	0.123498	22		AR087	0.681316	99	0.794705	165	0.853406	60		AR087	5.75433	14	5.98384	61	6.41094	42		AR087	23.3315	105	24.0289	137	23.7795	134		AR087	3.62405
AR088	29.3218	6	27.7461	1	25.306	118		AR088	15.459	145	18.5206	154	12.0748	162		AR088	0.0204161	140	0.0202909	123	0.132052	99		AR088	0.684383	147	0.792723	150	0.858429	158		AR088	6.35975	3	5.47686	104	6.46248	37		AR088	23.8684	139	24.0731	141	23.952	149		AR088	3.69636
AR089	30.0709	18	29.0092	41	24.7873	42		AR089	14.8947	118	17.9957	133	10.9382	90		AR089	0.0200862	130	0.020038	86	0.134671	127		AR089	0.680171	80	0.792474	146	0.855599	116		AR089	3.63778	141	4.39256	154	5.56449	89		AR089	23.4638	117	24.138	142	23.4726	71		AR089	3.6559
AR090	31.0321	76	29.6459	108	25.2067	103		AR090	15.3608	141	18.0286	139	11.2975	130		AR090	0.0192843	98	0.019863	54	0.13325	113		AR090	0.682333	120	0.791609	130	0.856194	132		AR090	4.90166	56	5.68289	82	6.62285	33		AR090	22.0997	35	23.7921	121	23.8013	137		AR090	3.51925
AR091	29.8298	11	30.1194	143	25.2598	112		AR091	15.0614	126	17.6358	109	10.7366	71		AR091	0.0205149	143	0.0202206	113	0.129281	69		AR091	0.679391	72	0.78932	55	0.858168	155		AR091	4.71285	67	6.69769	17	5.85788	70		AR091	23.0335	87	23.5264	106	23.6809	115		AR091	3.56886
AR092	32.5554	152	29.8434	128	24.5509	20		AR092	14.7375	109	16.5224	49	11.2723	129		AR092	0.0178108	38	0.0199838	72	0.123974	27		AR092	0.683964	142	0.787647	18	0.856566	136		AR092	4.26848	103	5.06593	132	5.65299	83		AR092	22.9762	83	22.2025	29	22.9125	7		AR092	3.61748
AR093	29.2624	5	29.8383	127	24.6142	25		AR093	14.6105	100	17.0378	77	10.8535	80		AR093	0.0206573	148	0.0207454	158	0.133642	120		AR093	0.676244	31	0.786968	12	0.852265	45		AR093	2.69813	162	3.59859	164	3.22887	160		AR093	24.2363	150	24.3974	159	23.8917	144		AR093	3.73203
AR094	30.8745	65	28.8232	25	24.1203	1		AR094	16.5944	165	18.5188	153	11.897	157		AR094	NA	NA	NA	NA	0.134742	128		AR094	NA	NA	0.790275	85	0.859528	162		AR094	4.53632	86	5.36552	114	6.29588	46		AR094	na	na	na	na	23.432	62		AR094	na
AR095	30.777	55	29.5046	93	25.3978	131		AR095	14.0864	64	17.1494	84	11.5238	143		AR095	0.0191363	93	0.0199968	76	0.134313	124		AR095	0.683408	131	0.788973	46	0.85609	127		AR095	4.60265	82	6.07451	55	6.16926	52		AR095	23.2795	100	23.7847	120	23.5749	95		AR095	3.5578
AR096	31.7576	126	29.5471	99	24.5956	22		AR096	14.8241	117	18.0134	134	11.7695	152		AR096	0.0198634	123	0.0204414	138	0.132356	101		AR096	0.677622	52	0.789716	65	0.856407	134		AR096	4.64683	78	5.93781	67	6.73815	30		AR096	21.7455	16	22.365	35	23.3503	53		AR096	3.50428
AR097	30.3667	31	28.555	13	24.6368	28		AR097	15.4995	146	18.1021	142	12.3344	165		AR097	0.018655	69	0.0201574	103	0.13759	150		AR097	0.681282	98	0.789236	53	0.848628	11		AR097	4.53306	87	6.33585	39	6.24055	47		AR097	23.8536	138	23.5486	107	23.6414	109		AR097	3.66506
AR098	32.4532	150	29.6441	107	25.1795	101		AR098	15.8181	155	18.635	157	12.1577	163		AR098	0.0181955	52	0.0204513	139	0.12953	71		AR098	0.672964	19	0.78654	7	0.850747	23		AR098	3.7447	137	4.77487	143	4.60554	125		AR098	24.6053	162	24.2526	151	23.8523	142		AR098	3.69678
AR099	31.1791	90	28.6937	15	25.1546	96		AR099	14.7001	105	17.1483	83	10.4454	47		AR099	0.018714	73	0.0201848	107	0.131397	90		AR099	0.675426	28	0.787995	23	0.849372	13		AR099	3.2596	153	4.10325	160	4.1595	145		AR099	24.2792	154	24.23	150	23.9972	152		AR099	3.64503
AR100	30.4287	36	29.0928	51	25.0017	72		AR100	14.3392	79	17.4308	98	11.1123	107		AR100	0.0184487	62	0.0195669	29	0.125872	41		AR100	0.682082	116	0.789506	60	0.850804	25		AR100	2.47978	164	4.55198	152	2.93373	161		AR100	23.4059	113	23.4092	95	23.6184	102		AR100	3.57462
AR101	31.5947	115	27.9091	3	24.7616	40		AR101	15.283	138	17.9365	129	11.1602	111		AR101	0.0182559	55	0.0199578	70	0.131076	86		AR101	0.680208	81	0.790126	78	0.85846	159		AR101	4.64909	76	6.9751	10	6.94661	25		AR101	24.4691	160	23.9673	128	23.6724	113		AR101	3.70035
AR102	30.8957	67	29.4526	87	25.311	120		AR102	13.7018	46	17.5485	106	10.2687	31		AR102	0.0188618	79	0.020305	128	0.124585	34		AR102	0.67677	37	0.790698	103	0.848498	10		AR102	5.41687	25	6.31994	40	5.96222	65		AR102	23.3207	103	23.121	77	23.7065	122		AR102	3.58231
AR103	30.8381	62	29.4758	92	24.9376	61		AR103	14.7994	116	17.3839	96	10.9716	94		AR103	0.0175211	33	0.0200931	94	0.124548	33		AR103	0.677267	42	0.792394	142	0.851637	35		AR103	6.16568	5	5.65852	86	7.83097	5		AR103	22.7121	70	23.4253	98	23.711	124		AR103	3.53764
AR104	31.7002	122	30.2007	149	24.936	60		AR104	13.8178	50	16.9073	68	11.167	112		AR104	0.0190684	89	0.0188786	8	0.138519	154		AR104	0.671494	10	0.788	25	0.856564	135		AR104	4.22539	108	5.39033	111	5.18027	104		AR104	24.3992	157	24.0105	134	24.1075	161		AR104	3.68281
AR105	33.3811	163	29.0901	50	25.487	140		AR105	14.485	91	18.0709	140	11.2476	127		AR105	0.0206162	147	0.0197851	46	0.132963	108		AR105	0.680378	85	0.788633	39	0.856022	124		AR105	3.42199	150	4.56798	151	4.756	117		AR105	23.4497	115	22.7595	56	22.9749	9		AR105	3.44639
AR106	30.2433	26	28.7496	20	25.386	129		AR106	15.9866	158	16.6671	58	10.5789	61		AR106	0.0208872	150	0.0202779	121	0.118207	9		AR106	0.681586	104	0.789963	70	0.850061	17		AR106	4.65941	73	5.20829	122	4.59966	126		AR106	23.8209	137	22.3514	33	23.2606	38		AR106	3.6824
AR107	31.353	98	29.106	52	24.9978	70		AR107	15.1384	131	18.6877	159	10.4724	52		AR107	0.0197381	117	0.0201906	108	0.128741	60		AR107	0.68697	158	0.791328	121	0.854765	95		AR107	5.53701	20	6.56661	26	6.33324	44		AR107	22.6413	64	23.4126	96	23.4797	77		AR107	3.57421
AR108	30.3937	33	29.2779	70	25.5854	151		AR108	16.3506	164	17.811	118	11.4266	140		AR108	0.0197017	115	0.0204635	145	0.132286	100		AR108	0.685654	152	0.791923	134	0.853204	56		AR108	5.00925	47	6.74664	16	4.95572	109		AR108	22.6173	60	22.1122	27	23.1752	23		AR108	3.58253
AR109	30.7179	50	28.8715	31	25.4398	134		AR109	14.5232	95	16.9359	69	10.2703	32		AR109	0.0189521	85	0.0202506	117	0.1335	117		AR109	0.680603	89	0.790287	86	0.856884	138		AR109	4.38136	98	6.56418	27	5.32624	99		AR109	23.1961	95	22.2937	31	23.1371	18		AR109	3.62113
AR110	30.7684	54	29.8221	125	24.7852	41		AR110	11.7119	5	13.8279	7	10.0601	23		AR110	0.0161238	13	0.019088	10	0.122114	19		AR110	0.67172	13	0.787852	21	0.853435	62		AR110	3.93666	124	4.9543	138	4.76571	116		AR110	22.0199	32	21.5825	16	23.1514	19		AR110	3.54504
AR111	29.6334	8	28.0647	5	25.5191	144		AR111	12.7306	14	15.6387	24	10.3083	35		AR111	0.0180407	46	0.0200782	92	0.122871	21		AR111	0.679038	68	0.791406	125	0.849856	15		AR111	5.25227	34	5.09398	130	5.74301	75		AR111	22.6131	58	23.6534	114	23.5972	100		AR111	3.53299
AR112	30.1966	23	29.6327	106	25.1379	91		AR112	13.6462	43	16.6371	55	10.3132	36		AR112	0.0199984	127	0.0191261	12	0.121946	18		AR112	0.679779	75	0.785926	3	0.854144	76		AR112	4.92849	53	5.66316	85	6.20162	50		AR112	23.5922	124	22.7064	49	23.3386	49		AR112	3.63331
AR113	31.1437	86	29.4591	88	24.5991	24		AR113	14.1136	69	16.7993	62	10.4961	53		AR113	0.0195121	109	0.0209856	162	0.128387	53		AR113	0.680986	94	0.790266	84	0.853176	55		AR113	5.92793	11	6.0924	53	7.59763	8		AR113	22.6335	62	23.2306	83	23.4854	79		AR113	3.62114
AR114	30.6221	44	29.679	111	24.9119	56		AR114	14.5409	96	16.6387	56	10.4709	51		AR114	0.0208469	149	0.0197034	40	0.128547	54		AR114	0.684621	148	0.787939	22	0.853603	66		AR114	3.87884	128	4.7154	146	5.34427	97		AR114	23.0729	89	22.9822	68	23.4701	69		AR114	3.66869
AR115	31.0758	80	29.7002	113	25.1618	99		AR115	16.0577	159	17.2905	91	11.2976	131		AR115	0.020517	144	0.0201131	97	0.134371	125		AR115	0.67908	69	0.788593	38	0.856005	122		AR115	5.5847	17	5.53353	95	5.84712	71		AR115	22.3849	47	24.0613	139	23.8945	145		AR115	3.5932
AR116	33.5001	164	29.9155	135	25.775	162		AR116	13.1171	23	15.0501	17	10.4168	44		AR116	0.0187353	74	0.0193607	19	0.130628	81		AR116	0.677592	50	0.786562	8	0.852843	51		AR116	4.25964	105	5.10121	129	6.23891	48		AR116	23.4361	114	24.4757	160	23.5328	87		AR116	3.62366
AR117	32.9603	160	28.9297	35	24.9017	54		AR117	13.5185	36	18.6593	158	11.1744	114		AR117	0.0194484	106	0.0200071	80	0.133477	116		AR117	0.678029	55	0.78626	6	0.850587	20		AR117	5.17212	40	5.44206	107	5.74123	77		AR117	21.7743	19	23.3921	93	23.5235	86		AR117	3.55876
AR118	29.9297	12	29.4682	89	25.0225	73		AR118	14.3618	84	17.4657	101	10.3542	38		AR118	0.0163978	14	0.019611	34	0.117294	7		AR118	0.677466	45	0.789025	47	0.852357	47		AR118	4.66926	70	5.88493	70	5.97179	63		AR118	23.9933	145	23.726	118	23.154	21		AR118	3.65956
AR119	30.9098	68	28.9887	38	24.7926	44		AR119	13.5145	35	16.7666	61	10.4079	40		AR119	0.0190016	86	0.0199729	71	0.126069	42		AR119	0.680231	82	0.793088	153	0.855869	120		AR119	4.07972	119	5.50529	100	4.58726	128		AR119	23.3194	102	22.7444	52	23.7098	123		AR119	3.66831
AR120	31.8491	131	29.8862	132	25.323	123		AR120	13.5575	41	16.4727	45	10.8055	75		AR120	0.018013	43	0.0204579	140	0.127831	49		AR120	0.682181	119	0.789097	50	0.854069	73		AR120	3.50678	146	5.39321	110	4.58585	129		AR120	24.4421	158	24.0285	136	23.5579	92		AR120	3.59836
AR121	30.8013	57	29.1783	61	25.1541	95		AR121	13.4261	30	16.9805	72	11.1854	117		AR121	0.0169192	19	0.0200423	89	0.130505	79		AR121	0.675696	29	0.791364	124	0.855501	114		AR121	3.85829	129	4.92248	140	4.32339	140		AR121	22.9405	81	23.3429	90	23.4532	68		AR121	3.58529
AR122	30.4173	35	29.1083	53	24.941	63		AR122	13.5289	37	16.8439	64	11.0569	103		AR122	0.0195722	112	0.0199195	62	0.132653	105		AR122	0.678812	63	0.792267	141	0.852702	49		AR122	3.59033	143	5.52378	96	4.73885	119		AR122	23.3428	106	23.1075	74	23.2492	34		AR122	3.59444
AR123	32.7872	157	29.7573	117	25.5447	148		AR123	13.8632	51	16.9551	70	10.9352	89		AR123	0.0186943	71	0.0203004	126	0.142044	163		AR123	0.677598	51	0.790583	96	0.854097	74		AR123	3.28256	152	5.14114	125	4.59576	127		AR123	23.6655	128	23.6065	111	23.7027	119		AR123	3.61392
AR124	31.1026	83	29.11	54	25.2158	105		AR124	12.7392	15	14.7369	11	9.71957	8		AR124	0.015516	7	0.0191218	11	0.122514	20		AR124	0.671899	15	0.787824	20	0.846814	6		AR124	3.43873	148	5.08264	131	4.4096	135		AR124	22.8571	79	22.9251	64	23.2499	36		AR124	3.67952
AR125	31.8246	130	28.8072	22	25.0641	82		AR125	13.4623	32	16.3483	41	10.9427	92		AR125	0.0175039	32	0.0197301	43	0.124753	36		AR125	0.673033	20	0.790317	88	0.855782	119		AR125	4.17871	112	5.87677	71	5.26186	102		AR125	23.7653	133	24.0039	133	23.5966	99		AR125	3.6835
AR126	31.0942	82	29.1258	57	25.3178	122		AR126	13.551	39	17.1395	82	11.8871	156		AR126	0.0159713	9	0.0198763	56	0.131704	93		AR126	0.671685	12	0.790073	73	0.858525	160		AR126	4.19581	111	5.47267	105	6.20247	49		AR126	23.297	101	23.0412	72	23.1764	24		AR126	3.68683
AR127	31.0841	81	29.4398	86	25.0873	85		AR127	13.3495	28	15.3755	19	10.0454	21		AR127	0.0189023	83	0.0193078	16	0.117606	8		AR127	0.682093	117	0.790813	107	0.851803	36		AR127	3.0239	158	6.98641	9	4.35536	138		AR127	24.357	155	22.6954	48	23.7971	135		AR127	3.78698
AR128	32.3458	147	29.9165	136	25.3135	121		AR128	13.0804	20	16.383	42	10.0182	20		AR128	0.0178993	40	0.0197131	41	0.128224	52		AR128	0.671371	8	0.790665	101	0.855086	106		AR128	4.26706	104	6.69598	19	6.07657	58		AR128	21.9447	29	23.1901	81	23.7051	121		AR128	3.55861
AR129	31.7692	127	29.041	44	24.7208	34		AR129	14.1055	65	17.3863	97	11.3398	133		AR129	0.0186534	68	0.0195876	32	0.128548	55		AR129	0.681691	106	0.794	162	0.853362	58		AR129	5.40304	26	5.70845	81	7.13828	15		AR129	23.8189	136	23.9432	126	23.562	93		AR129	3.61029
AR130	30.4893	37	28.5026	12	25.6148	153		AR130	14.1317	71	18.3543	150	10.7567	73		AR130	0.0189194	84	0.0198269	49	0.128606	56		AR130	0.682698	124	0.788017	26	0.854432	82		AR130	4.96882	48	5.95318	64	8.22366	2		AR130	23.3559	107	24.3269	157	23.2391	31		AR130	3.62626
AR131	31.8655	133	30.7031	162	24.4587	14		AR131	14.0349	60	16.5988	52	10.8946	82		AR131	0.019134	92	0.0196318	35	0.128721	59		AR131	0.678447	58	0.786914	11	0.851436	34		AR131	4.25642	106	5.52231	97	5.28736	100		AR131	21.1163	6	22.7558	54	23.3159	43		AR131	3.54633
AR132	30.2456	27	28.9234	33	25.4517	135		AR132	13.6097	42	16.8617	65	11.0129	97		AR132	0.0185782	65	0.0198596	52	0.132023	98		AR132	0.67467	26	0.784533	2	0.855451	112		AR132	4.84647	59	7.17605	3	6.96331	24		AR132	24.4495	159	24.2642	152	23.6862	117		AR132	3.59774
AR133	28.7592	2	29.3392	78	24.5654	21		AR133	15.7024	152	17.8122	119	10.4257	45		AR133	0.0185012	63	0.0201605	105	0.121024	16		AR133	0.677481	47	0.79003	72	0.852156	42		AR133	5.03809	43	6.10461	51	6.09389	56		AR133	23.725	130	23.7293	119	24.0447	156		AR133	3.62709
AR134	30.873	64	29.1204	56	25.2874	116		AR134	14.7215	107	18.1806	145	10.5873	62		AR134	0.0194068	103	0.0207276	156	0.129654	74		AR134	0.678486	59	0.792126	138	0.85426	79		AR134	4.45032	93	5.12868	126	6.85708	28		AR134	24.0106	146	24.0167	135	23.3998	57		AR134	3.67747
AR135	31.0558	79	28.5719	14	25.1652	100		AR135	14.4369	88	17.9422	130	11.1803	115		AR135	0.0201917	134	0.020018	82	0.136146	142		AR135	0.681236	97	0.786231	5	0.853815	69		AR135	4.51138	89	4.65099	147	5.17486	105		AR135	23.0636	88	24.5282	161	23.6335	106		AR135	3.5062
AR136	31.5624	110	29.7847	122	25.3313	125		AR136	13.2686	25	15.1093	18	9.94732	13		AR136	0.0172313	24	0.0196618	37	0.119513	14		AR136	0.675925	30	0.791237	118	0.852055	37		AR136	4.08602	117	5.30008	120	4.37578	137		AR136	23.4037	112	23.4299	99	23.3348	48		AR136	3.63174
AR137	30.5244	39	29.2541	69	24.8478	50		AR137	16.172	161	19.3654	165	11.3779	138		AR137	0.0199192	126	0.0202014	111	0.133291	114		AR137	0.687953	161	0.791899	133	0.857841	153		AR137	2.91072	159	4.58107	150	4.0217	148		AR137	24.2425	152	23.6177	112	24.2091	163		AR137	3.64646
AR138	29.8111	10	29.017	42	25.2418	109		AR138	15.0849	128	18.1884	146	11.7398	150		AR138	0.0197594	119	0.020039	87	0.134856	131		AR138	0.682402	121	0.79002	71	0.857724	151		AR138	6.06217	8	5.30945	119	5.24075	103		AR138	22.8275	75	23.9976	131	23.2516	37		AR138	3.50868
AR139	32.4044	148	28.8407	27	25.0581	81		AR139	14.3444	81	18.5215	155	11.7631	151		AR139	0.018776	76	0.0201178	98	0.13483	130		AR139	0.677415	43	0.791488	128	0.857158	141		AR139	5.45847	23	5.70946	80	7.02018	22		AR139	23.3722	109	23.2882	85	23.6292	105		AR139	3.64875
AR140	30.9872	72	29.0887	49	25.4749	137		AR140	14.2362	75	17.0319	76	11.4658	142		AR140	0.0201194	133	0.0206556	155	0.141113	162		AR140	0.683708	135	0.790808	106	0.855214	111		AR140	4.81066	62	5.53747	94	6.42225	40		AR140	23.8149	135	23.2316	84	23.6536	111		AR140	3.62681
AR141	30.9827	69	29.1529	58	25.1409	92		AR141	14.5105	94	17.9891	132	11.716	149		AR141	0.0192704	96	0.0195669	30	0.134115	122		AR141	0.679914	76	0.792404	143	0.854567	87		AR141	5.55493	18	6.00287	60	7.70325	6		AR141	22.6274	61	22.7495	53	23.1536	20		AR141	3.59339
AR142	30.8362	61	28.8185	24	25.2231	107		AR142	15.9658	157	18.354	149	11.1826	116		AR142	0.0213383	156	0.020084	93	0.125821	40		AR142	0.685164	150	0.792411	144	0.854047	72		AR142	5.92731	12	5.96044	63	6.63623	32		AR142	22.4845	52	23.3215	87	23.4716	70		AR142	3.58023
AR143	31.6543	120	29.1862	62	24.2705	4		AR143	13.1501	24	14.8466	13	10.0459	22		AR143	0.0173828	26	0.019259	15	0.126141	43		AR143	0.680539	87	0.788534	36	0.85453	85		AR143	4.20312	109	5.62758	87	4.90619	112		AR143	22.6166	59	21.7705	21	23.2165	29		AR143	3.55983
AR144	32.0439	141	29.5857	102	24.6357	27		AR144	15.1111	129	17.0786	78	11.3124	132		AR144	0.0215427	159	0.0193343	18	0.128145	51		AR144	0.68608	155	0.791309	120	0.855646	117		AR144	4.67498	68	5.67119	84	5.74233	76		AR144	23.1269	94	22.716	50	23.3194	44		AR144	3.59996
AR145	31.5777	112	29.2225	65	24.9458	65		AR145	14.1336	72	16.9027	67	11.0232	100		AR145	0.0167498	17	0.019931	64	0.129038	65		AR145	0.675284	27	0.789365	57	0.854697	93		AR145	4.08019	118	6.02745	57	6.18357	51		AR145	22.7223	71	22.6648	46	23.4283	61		AR145	3.60611
AR146	30.9858	70	28.8491	30	24.6325	26		AR146	15.2842	139	16.5938	51	10.524	57		AR146	0.0181611	48	0.0198627	53	0.13505	134		AR146	0.679229	71	0.789363	56	0.858428	157		AR146	4.66985	69	6.42728	35	6.98397	23		AR146	22.1902	38	23.1661	79	23.7778	133		AR146	3.64354
AR147	32.176	146	29.2971	74	24.759	38		AR147	14.5696	97	17.3462	94	10.3219	37		AR147	0.0178049	37	0.0203354	130	0.123507	23		AR147	0.683898	141	0.790839	109	0.854287	80		AR147	4.9447	50	6.56689	25	7.06334	19		AR147	22.2634	39	22.956	66	23.7477	129		AR147	3.52039
AR148	29.476	7	28.0106	4	24.2761	5		AR148	14.9396	121	16.4296	43	10.9155	84		AR148	0.0183216	58	0.0196725	38	0.135075	135		AR148	0.681821	111	0.788777	41	0.857223	143		AR148	4.29738	100	5.91951	68	4.39865	136		AR148	23.9145	142	23.5491	108	23.8004	136		AR148	3.68492
AR149	32.6126	154	29.5361	96	25.0811	84		AR149	14.2878	77	17.8466	122	11.1868	118		AR149	0.0175831	36	0.020253	118	0.130737	83		AR149	0.677448	44	0.789318	54	0.854928	102		AR149	3.91065	127	3.63861	163	3.66946	153		AR149	23.2259	99	24.3788	158	23.7437	128		AR149	3.6081
AR150	30.8191	58	28.8419	28	24.7116	33		AR150	16.2632	163	17.5749	107	10.9345	88		AR150	0.0188631	80	0.0203007	127	0.131639	92		AR150	0.687375	159	0.79281	151	0.853662	67		AR150	3.84372	131	6.11086	50	4.50982	130		AR150	23.6553	127	22.6329	43	23.4522	67		AR150	3.64964
AR151	31.606	118	29.3338	77	25.7697	161		AR151	14.5017	93	17.8752	124	10.719	70		AR151	0.0175224	34	0.0194416	21	0.132463	102		AR151	0.683685	134	0.78895	45	0.857379	148		AR151	3.60534	142	5.31941	117	3.33565	158		AR151	22.0992	34	23.1156	76	23.103	17		AR151	3.595
AR152	30.7667	53	30.4094	157	25.4751	138		AR152	15.3789	142	17.8024	117	10.546	58		AR152	0.0194893	107	0.0202009	110	0.139275	155		AR152	0.689905	162	0.790209	82	0.855572	115		AR152	4.86732	57	5.59125	89	4.61041	124		AR152	23.8999	140	23.0032	69	23.4207	59		AR152	3.64864
AR153	29.006	4	28.4866	11	24.3868	10		AR153	14.1067	66	18.4193	152	11.203	121		AR153	0.0216433	160	0.0202145	112	0.12963	73		AR153	0.683776	137	0.789938	69	0.854619	88		AR153	5.38858	27	4.21782	158	4.41465	134		AR153	23.9848	144	24.2979	155	23.7312	126		AR153	3.64135
AR154	32.46	151	28.8088	23	25.2614	113		AR154	15.6433	149	18.0145	135	11.2666	128		AR154	0.0198146	122	0.0201453	102	0.13465	126		AR154	0.680478	86	0.791231	117	0.855122	107		AR154	4.64912	75	4.44203	153	4.46044	133		AR154	23.2017	98	23.8216	125	23.9334	148		AR154	3.55957
AR155	30.1065	21	29.5913	103	24.4022	12		AR155	13.0391	19	16.2937	39	10.5212	56		AR155	0.0190625	88	0.0200597	91	0.127966	50		AR155	0.671751	14	0.790676	102	0.850871	26		AR155	5.18178	39	6.02027	58	4.47594	131		AR155	22.3958	48	22.5476	40	23.331	46		AR155	3.60075
AR156	31.1441	87	29.3874	82	25.0263	75		AR156	13.8898	54	16.6255	54	11.0377	101		AR156	0.018259	56	0.020108	96	0.129145	67		AR156	0.678971	67	0.7877	19	0.854513	84		AR156	4.80847	63	5.76715	76	5.54791	90		AR156	23.1985	96	22.7324	51	24.1551	162		AR156	3.66119
AR157	30.402	34	28.4787	10	25.5676	150		AR157	14.7216	108	17.0018	73	11.586	147		AR157	0.0194296	105	0.0198265	48	0.139446	156		AR157	0.681956	114	0.790118	77	0.857271	146		AR157	5.72346	15	6.20899	45	7.37211	12		AR157	22.3576	46	22.9073	62	23.7257	125		AR157	3.54906
AR158	31.8856	134	30.3478	154	25.7068	157		AR158	12.4565	11	16.2204	38	9.96797	15		AR158	0.0170552	20	0.0194421	22	0.129006	64		AR158	0.667073	7	0.788045	27	0.852881	52		AR158	3.96018	123	4.64368	148	4.06938	147		AR158	23.1104	92	24.2697	153	23.8252	139		AR158	3.58595
AR159	31.5014	108	30.4628	158	26.1219	164		AR159	16.2315	162	19.0081	162	11.9143	159		AR159	0.019112	91	0.0205004	148	0.138367	153		AR159	0.683802	138	0.793882	161	0.856242	133		AR159	2.77149	161	4.15588	159	2.8263	162		AR159	22.6518	67	24.147	144	23.7649	131		AR159	3.72568
AR160	31.658	121	30.6528	161	25.1106	86		AR160	13.8984	55	16.4981	47	10.5134	54		AR160	0.0198121	121	0.01991	61	0.132584	103		AR160	0.683825	139	0.791224	116	0.853858	70		AR160	4.1744	113	6.01566	59	5.48506	92		AR160	22.7818	72	22.9744	67	23.5515	91		AR160	3.63202
AR161	30.6693	46	29.0506	45	25.2894	117		AR161	13.8019	47	19.1674	164	11.0216	99		AR161	0.0198898	124	0.020378	133	0.13593	139		AR161	0.678849	65	0.789433	59	0.853789	68		AR161	4.95532	49	6.64065	21	7.58504	9		AR161	24.0432	149	24.3135	156	23.9266	147		AR161	3.65846
AR162	31.2355	93	29.2293	67	24.5076	16		AR162	14.7605	113	17.6632	112	10.6836	67		AR162	0.0181874	50	0.0195814	31	0.13576	137		AR162	0.678819	64	0.790136	79	0.854877	98		AR162	4.92673	54	5.85542	73	7.6413	7		AR162	22.2706	41	22.7952	58	23.6053	101		AR162	3.61614
AR163	30.8252	59	29.8967	133	25.6153	154		AR163	13.5515	40	16.698	59	10.7784	74		AR163	0.0193017	99	0.0200074	81	0.129774	76		AR163	0.68177	109	0.789933	68	0.852271	46		AR163	4.63448	80	4.9783	137	4.87335	113		AR163	24.0139	147	23.3068	86	23.5097	83		AR163	3.69396
AR164	32.5914	153	29.0061	40	24.6964	32		AR164	14.0767	62	18.2371	148	10.6331	64		AR164	0.0206054	146	0.0202811	122	0.133011	111		AR164	0.679953	77	0.790832	108	0.856179	131		AR164	5.20816	36	5.43133	108	6.41847	41		AR164	23.3658	108	23.7127	116	23.5856	97		AR164	3.62184
AR165	30.0696	17	29.8127	124	24.5973	23		AR165	15.5503	147	17.002	74	10.8333	79		AR165	0.0194192	104	0.0200538	90	0.12408	28		AR165	0.682122	118	0.792426	145	0.854187	77		AR165	4.20136	110	5.54199	92	6.43641	39		AR165	23.6159	126	23.6286	113	23.1854	27		AR165	3.6906
[truncated: 19 more columns]

## Sheet: S3.Summary
TABLE S3 | Results obtained for the cultural traits, based on the average of the years where the broad-sense heritability (H2) was greater than 0.40. For each trait, the table shows the overall mean, the estimate of the genotypic variance component ( ), with the respective p-value of the REML log-likelihood ratio test for genotypic variance, the coefficient of genotypic variation (CVG, in %), and…
Trait	Overall mean	(p-value)	CVG (%)
SLT	28.03	0.3240(<0.001)	2.03	0.636
NDVI	0.775	0.000023 (<0.001)	0.61	0.463
PRI	0.031	0.000003(<0.0023)	5.94	0.293
SPAD	15.29	9.9577(<0.001)	9.15	0.771
Yield (kg/plant)	4.82	1.0482 (<0.001)	21.25	0.81
Berry weight (g)	1.38	0.0055 (<0.001)	5.37	0.625
Berry Soluble Solids (ºBrix)	22.95	0.8346 (<0.001)	3.98	0.845
Berry Total Acidity (tartaric acid g/L)	5.68	0.2067 (<0.001)	8	0.817
Berry pH	3.67	0.0036 (<0.001)	1.64	0.767
